# Supplementary material for: KIF11 Serves as an Independent Prognostic Factor and Therapeutic Target for Patients With Lung Adenocarcinoma
Source: Front Oncol. 2021 Apr 23;11:670218. doi: 10.3389/fonc.2021.670218 (PMC8103954; doi:10.3389/fonc.2021.670218)
Supplement: Supplementary file 2 [file Table_2.xlsx]

## Sheet: Sheet1
Table S1. Clinical characteristics of patients with lung cancer from each dataset.
Characteristic	TCGA data (n, %)	CPTAC data (n, %)	GSE33532 (n, %)	GSE101929 (n, %)	GSE68465 (n, %)	GSE31210 (n, %)	GSE42127 (n, %)	GSE11969 (n, %)
Platform	Illumina HiSeq2000 RNA sequencing platform	NA	Affymetrix Human Genome U133 Plus 2.0 Array	Affymetrix Human Genome U133 Plus 2.0 Array	Affymetrix Human Genome U133A Array	Affymetrix Human Genome U133 Plus 2.0 Array	Illumina HumanWG-6 v3.0 expression beadchip	Agilent Homo sapiens 21.6K custom array
Samples	551 (100.0%)	211 (100.0%)	100 (100.0%)	66 (100.0%)	462 (100.0%)	246 (100.0%)	133 (100.0%)	95 (100.0%)
Normal	54 (9.8%)	102 (48.3%)	20 (20.0%)	34 (51.5%)	19 (4.1%)	20 (8.1%)	0	5 (5.3%)
Tumor	497 (90.2%)	109 (51.7%)	80 (80.0%)	32 (48.5%)	443 (95.9%)	226 (91.9%)	133 (100.0%)	90 (94.7%)
Survival status (OS)	486 (88.2%)	NA	NA	32 (48.5%)	442 (95.7%)	226 (91.9%)	133 (100.0%)	90 (94.7%)
Death	162 (29.4%)	NA	NA	18 (27.3%)	236 (51.1%)	35 (14.2%)	43 (32.3%)	40 (42.1%)
Survival	324 (58.8%)	NA	NA	14 (21.2%)	206 (44.6%)	191 (77.6%)	90 (67.7%)	50 (52.6%)
Survival status (PFS)	298 (54.1%)	NA	NA	NA	178 (38.5%)	NA	NA	NA
Death	110 (20.0%)	NA	NA	NA	136 (29.4%)	NA	NA	NA
Survival	188 (34.1%)	NA	NA	NA	42 (9.1%)	NA	NA	NA
Age	467 (84.8%)	211 (100.0%)	100 (100.0%)	32 (48.5%)	443 (95.9%)	226 (91.9%)	133 (100.0%)	90 (94.7%)
<=65	227 (41.2%)	123 (58.3%)	85 (85.0%)	21 (31.8%)	231 (50.0%)	176 (71.5%)	63 (47.4%)	59 (62.1%)
>65	240 (43.6%)	88 (41.7%)	15 (15.0%)	11 (16.7%)	212 (45.9%)	50 (20.3%)	70 (52.6%)	31 (32.6%)
Gender	486 (88.2%)	211 (100.0%)	100 (100.0%)	32 (48.5%)	443 (95.9%)	226 (91.9%)	133 (100.0%)	90 (94.7%)
Female	264 (47.9%)	73 (34.6%)	20 (20.0%)	19 (28.8%)	220 (47.6%)	121 (49.2%)	65 (48.9%)	43 (45.3%)
Male	222 (40.3%)	138 (65.4)	80 (80.0%)	13 (19.7)	223 (48.3%)	105 ()42.7%	68 (51.1%)	47 (49.5%)
Stage	478 (86.8%)	211 (100.0%)	80 (80.0%)	32 (48.5%)	NA	226 (91.9%)	132 (99.2%)	90 (94.7%)
I	262 (47.5%)	113 (53.6%)	56 (56.0%)	16 (24.2%)	NA	168 (68.3%)	89 (66.9%)	52 (54.7%)
II	112 (20.3%)	58 (27.5%)	24 (24.0%)	9 (13.6%)	NA	58 (23.6%)	22 (16.5%)	13 (13.7%)
III	79 (14.3%)	39 (18.5%)	NA	7 (10.6%)	NA	NA	20 (15.0%)	25 (26.3%)
IV	25 (4.5%)	1 (0.5%)	NA	NA	NA	NA	1 (0.8%)	NA
T classification	483 (87.7%)	211 (100.0%)	NA	NA	441 (95.5%)	NA	NA	NA
T1	163 (29.6%)	51 (24.2%)	NA	NA	150 (34.0%)	NA	NA	NA
T2	260 (47.2%)	135 (64.0%)	NA	NA	251 (54.3%)	NA	NA	NA
T3	41 (7.4%)	23 (10.9%)	NA	NA	28 (6.1%)	NA	NA	NA
T4	19 (3.4%)	NA	NA	NA	12 (2.6%)	NA	NA	NA
N classification	474 (86.0%)	211 (100.0%)	NA	NA	440 (95.2%)	NA	NA	NA
N0	312 (56.6%)	145 (68.7%)	NA	NA	299 (64.7%)	NA	NA	NA
N1	90 (16.3%)	30 (14.2%)	NA	NA	88 (19.0%)	NA	NA	NA
N2	70 (12.7%)	36 (17.1%)	NA	NA	53 11.5%	NA	NA	NA
N3	2 (0.4%)	NA	NA	NA	NA	NA	NA	NA
M classification	357 (64.8%)	177 (83.9%)	NA	NA	NA	NA	NA	NA
M0	333 (60.4%)	172 (81.5%)	NA	NA	NA	NA	NA	NA
M1	24 (4.4%)	5 (2.8%)	NA	NA	NA	NA	NA	NA
Grade	NA	204 (96.7%)	NA	NA	436 (94.4%)	NA	NA	90 (94.7%)
I	NA	14 (6.9%)	NA	NA	60 (13.0%)	NA	NA	25 (26.3%)
II	NA	115 (54.5%)	NA	NA	209 (45.2%)	NA	NA	31 (32.6%)
III	NA	75 (35.5%)	NA	NA	167 (36.1%)	NA	NA	34 (35.8%)
For TNM classification, T, N, and M refer to primary tumor, regional lymph nodes, and distant metastasis, respectively. Abbreviations: TCGA, The Cancer Genome Atlas; CPTAC, Clinical Proteomic Tumor Analysis Consortium; NA, not available.
