# Supplementary material for: KIF11 Serves as an Independent Prognostic Factor and Therapeutic Target for Patients With Lung Adenocarcinoma
Source: Front Oncol. 2021 Apr 23;11:670218. doi: 10.3389/fonc.2021.670218 (PMC8103954; doi:10.3389/fonc.2021.670218)
Supplement: Supplementary file 3 [file Table_3.xlsx]

## Sheet: Sheet1
Table S2. The top 20 MCODE clusters in the PPI network.
MCODE_Cluster	MCODE_Score	count
Cluster 1	68.897	79
Cluster 2	13.077	27
Cluster 3	11.067	31
Cluster 4	9	9
Cluster 5	9	9
Cluster 6	8	8
Cluster 7	7.5	9
Cluster 8	7	7
Cluster 9	7	7
Cluster 10	6.571	8
Cluster 11	6.5	9
Cluster 12	6	6
Cluster 13	6	6
Cluster 14	5	5
Cluster 15	5	5
Cluster 16	5	5
Cluster 17	4	4
Cluster 18	4	4
Cluster 19	4	4
Cluster 20	3.714	8
Abbreviations: PPI, protein-protein interaction.
