# Supplementary material for: KIF11 Serves as an Independent Prognostic Factor and Therapeutic Target for Patients With Lung Adenocarcinoma
Source: Front Oncol. 2021 Apr 23;11:670218. doi: 10.3389/fonc.2021.670218 (PMC8103954; doi:10.3389/fonc.2021.670218)
Supplement: Supplementary file 4 [file Table_4.xlsx]

## Sheet: Sheet1
Table S3. GO function analysis of DEGs between low and high KIF11 expression subgroups.
ONTOLOGY	ID	Description	GeneRatio	BgRatio	pvalue	p.adjust	qvalue	geneID	Count
BP	GO:1903311	regulation of mRNA metabolic process	127/2890	324/18670	1.58028e-25	8.20675e-22	6.34174e-22	SRSF2/RBM8A/ZFP36L1/PSMC5/HNRNPU/CPSF6/SYNCRIP/FXR1/PSMA5/PSMD11/KHSRP/XPO1/DHX9/RBM42/PSMA7/NPM1/PSMD12/TRA2B/HNRNPD/EIF4G1/PSMB5/SNW1/PSMB3/PARN/PSMC4/IGF2BP3/PSMB1/PSMC2/PSMB6/PSMB4/SRPK1/TNFSF13/AGO2/SRSF3/IWS1/PRPF19/TBRG4/HNRNPM/PSMA1/TNPO1/MAGOH/ZFP36/PSMB2/PABPC1/YWHAB/SRSF5/PTBP1/SRSF8/DHX36/YTHDF3/PSMB9/HNRNPA2B1/CIRBP/PSMD8/HSPA8/PNPT1/CCNB1/VIRMA/CNOT8/PUM2/HNRNPA1/SF3B4/RBMX/PAPOLA/M…	127
BP	GO:0006401	RNA catabolic process	145/2890	397/18670	2.65462e-25	8.20675e-22	6.34174e-22	LSM5/RPL27A/RPS13/RBM8A/HSPA1B/ZFP36L1/PSMC5/HNRNPU/CNOT11/SYNCRIP/FXR1/PSMA5/PSMD11/PPP2CA/KHSRP/XPO1/DHX9/RPS9/PSMA7/NPM1/EIF4A3/PSMD12/SMG7/SSB/HNRNPD/FEN1/EIF4G1/NT5C3B/RPL10A/PSMB5/PSMB3/RPLP2/RPL31/PARN/PSMC4/RPL15/IGF2BP3/PSMB1/PSMC2/PSMB6/PSMB4/RPL29/TNFSF13/AGO2/DKC1/ETF1/RPS28/TNKS1BP1/CASC3/TBRG4/HNRNPM/PSMA1/OAS2/TNPO1/MAGOH/ZFP36/PSMB2/PABPC1/YWHAB/DHX36/RPL13/YTHDF3/PSMB9/DROSHA/CIR…	145
BP	GO:0043312	neutrophil degranulation	165/2890	485/18670	1.04145e-24	2.14644e-21	1.65865e-21	DPP7/LTF/CAT/ALDOA/PNP/ACTR1B/HSPA1B/CYBA/CTSD/ALDH3B1/PSMA5/HP/PSMD11/GSN/TUBB/VCP/CAND1/TMEM63A/PSMD12/ILF2/LRG1/HMOX2/GDI2/PPIA/DSN1/CREG1/HUWE1/LGALS3/RETN/GUSB/GHDC/YPEL5/PIGR/GMFG/GYG1/PYGL/C6orf120/ASAH1/AGPAT2/ACLY/NRAS/XRCC5/PGM2/HSP90AB1/CPNE1/SERPINB6/PSMB1/PSMC2/SPTAN1/CFD/QSOX1/CST3/SLC2A3/PDAP1/CCT2/PAFAH1B2/EEF1A1/DERA/HMGB1/MVP/METTL7A/VAMP7/VAT1/CYB5R3/VAMP8/FUCA1/CHI3L1/RAB10/IT…	165
BP	GO:0002446	neutrophil mediated immunity	168/2890	499/18670	1.42189e-24	2.19789e-21	1.69841e-21	DPP7/LTF/CAT/ALDOA/PNP/ACTR1B/WDR1/HSPA1B/CYBA/CTSD/ALDH3B1/PSMA5/HP/PSMD11/GSN/TUBB/VCP/CAND1/TMEM63A/PSMD12/ILF2/LRG1/HMOX2/GDI2/PPIA/ADAM17/DSN1/CREG1/HUWE1/LGALS3/RETN/GUSB/GHDC/PLA2G1B/YPEL5/PIGR/GMFG/GYG1/PYGL/C6orf120/ASAH1/AGPAT2/ACLY/NRAS/XRCC5/PGM2/HSP90AB1/CPNE1/SERPINB6/PSMB1/PSMC2/SPTAN1/CFD/QSOX1/CST3/SLC2A3/PDAP1/CCT2/PAFAH1B2/EEF1A1/DERA/HMGB1/MVP/METTL7A/VAMP7/VAT1/CYB5R3/VAMP8/F…	168
BP	GO:0002283	neutrophil activation involved in immune response	165/2890	488/18670	2.22461e-24	2.75096e-21	2.12579e-21	DPP7/LTF/CAT/ALDOA/PNP/ACTR1B/HSPA1B/CYBA/CTSD/ALDH3B1/PSMA5/HP/PSMD11/GSN/TUBB/VCP/CAND1/TMEM63A/PSMD12/ILF2/LRG1/HMOX2/GDI2/PPIA/DSN1/CREG1/HUWE1/LGALS3/RETN/GUSB/GHDC/YPEL5/PIGR/GMFG/GYG1/PYGL/C6orf120/ASAH1/AGPAT2/ACLY/NRAS/XRCC5/PGM2/HSP90AB1/CPNE1/SERPINB6/PSMB1/PSMC2/SPTAN1/CFD/QSOX1/CST3/SLC2A3/PDAP1/CCT2/PAFAH1B2/EEF1A1/DERA/HMGB1/MVP/METTL7A/VAMP7/VAT1/CYB5R3/VAMP8/FUCA1/CHI3L1/RAB10/IT…	165
BP	GO:0006402	mRNA catabolic process	134/2890	364/18670	7.76329e-24	8.00007e-21	6.18203e-21	LSM5/RPL27A/RPS13/RBM8A/HSPA1B/ZFP36L1/PSMC5/HNRNPU/CNOT11/SYNCRIP/FXR1/PSMA5/PSMD11/PPP2CA/KHSRP/XPO1/DHX9/RPS9/PSMA7/NPM1/EIF4A3/PSMD12/SMG7/SSB/HNRNPD/EIF4G1/NT5C3B/RPL10A/PSMB5/PSMB3/RPLP2/RPL31/PARN/PSMC4/RPL15/IGF2BP3/PSMB1/PSMC2/PSMB6/PSMB4/RPL29/TNFSF13/AGO2/ETF1/RPS28/TNKS1BP1/CASC3/TBRG4/HNRNPM/PSMA1/TNPO1/MAGOH/ZFP36/PSMB2/PABPC1/YWHAB/DHX36/RPL13/YTHDF3/PSMB9/CIRBP/PSMD8/EXOSC10/HSPA8…	134
BP	GO:0042119	neutrophil activation	166/2890	498/18670	9.18929e-24	8.11677e-21	6.27221e-21	DPP7/LTF/CAT/ALDOA/PNP/ACTR1B/HSPA1B/CYBA/CTSD/ALDH3B1/PSMA5/HP/PSMD11/GSN/TUBB/VCP/CAND1/TMEM63A/PSMD12/ILF2/LRG1/HMOX2/GDI2/PPIA/DSN1/CREG1/HUWE1/LGALS3/RETN/GUSB/GHDC/YPEL5/PIGR/GMFG/GYG1/PYGL/C6orf120/ASAH1/AGPAT2/ACLY/NRAS/XRCC5/PGM2/HSP90AB1/CPNE1/SERPINB6/PSMB1/PSMC2/SPTAN1/CFD/QSOX1/CST3/SLC2A3/PDAP1/CCT2/PAFAH1B2/EEF1A1/DERA/HMGB1/MVP/METTL7A/VAMP7/VAT1/CYB5R3/VAMP8/FUCA1/CHI3L1/RAB10/IT…	166
BP	GO:0006403	RNA localization	98/2890	230/18670	3.9184e-23	3.02843e-20	2.34021e-20	NUP205/SRSF2/RBM8A/ZFP36L1/NUP210/HNRNPU/NOL6/NUP62/CPSF6/NOP58/KHSRP/XPO1/DHX9/NPM1/EIF4A3/SMG7/TPR/SSB/ABCE1/PARN/FYTTD1/RUVBL2/IGF2BP3/DKC1/SRSF3/IWS1/AGFG1/CASC3/CCT2/MAGOH/ZFP36/MVP/NUP188/CCT4/MRPL18/SRSF5/MYO1C/DHX36/SLBP/HNRNPA2B1/RFTN1/EXOSC10/RAN/PNPT1/HNRNPA1/RTRAF/TST/XPO5/POLR2D/NUP54/XPOT/NUP37/CKAP5/MEX3D/FBL/SDAD1/SRSF9/U2AF2/TGFBR2/RRS1/NUP50/RUVBL1/NCBP1/EIF5A/NUP153/TCP1/NMD3/C…	98
BP	GO:0019884	antigen processing and presentation of exogenous antigen	84/2890	182/18670	8.54353e-23	5.86941e-20	4.53557e-20	HLA-DQA1/KIF2A/ACTR1B/CAPZA2/PSMC5/CYBA/RILP/CTSD/PSMA5/PSMD11/HLA-DQB2/PSMA7/KIF23/PSMD12/PSMB5/KIF3C/PSMB3/KIF11/NCF4/PSMC4/PSMB1/PSMC2/PSMB6/TAP2/PSMB4/HLA-E/CD207/PSMA1/CD1E/PSMB2/HLA-DRA/VAMP8/CTSF/ITGAV/PSMB9/CTSL/PSMD8/RAB7A/HLA-DMA/HLA-DRB5/AP2M1/AP2S1/CTSV/HLA-DPA1/HLA-DMB/CLTC/HLA-DPB1/PSMD1/CD74/RACGAP1/KIF3B/PSMA6/PSMD14/HLA-DOA/CTSE/PSMA3/AP2B1/PSME3/KIF22/PSMD7/CAPZA1/PSMD2/PSMC6/DY…	84
BP	GO:0002478	antigen processing and presentation of exogenous peptide antigen	80/2890	175/18670	1.89863e-21	1.17392e-18	9.07144e-19	HLA-DQA1/KIF2A/ACTR1B/CAPZA2/PSMC5/CYBA/RILP/CTSD/PSMA5/PSMD11/HLA-DQB2/PSMA7/KIF23/PSMD12/PSMB5/KIF3C/PSMB3/KIF11/NCF4/PSMC4/PSMB1/PSMC2/PSMB6/TAP2/PSMB4/HLA-E/CD207/PSMA1/PSMB2/HLA-DRA/VAMP8/CTSF/ITGAV/PSMB9/CTSL/PSMD8/RAB7A/HLA-DMA/HLA-DRB5/AP2M1/AP2S1/CTSV/HLA-DPA1/HLA-DMB/CLTC/HLA-DPB1/PSMD1/CD74/RACGAP1/KIF3B/PSMA6/PSMD14/HLA-DOA/CTSE/PSMA3/AP2B1/PSME3/KIF22/PSMD7/CAPZA1/PSMD2/PSMC6/DYNC1H1…	80
BP	GO:0019882	antigen processing and presentation	94/2890	226/18670	2.39599e-21	1.34676e-18	1.04071e-18	HLA-DQA1/KIF2A/ACTR1B/CAPZA2/PSMC5/CYBA/RILP/CTSD/PSMA5/PSMD11/HLA-DQB2/PSMA7/KIF23/PSMD12/PSMB5/KIF3C/PSMB3/KIF11/NCF4/MR1/RAB35/PSMC4/PSMB1/PSMC2/PSMB6/TAP2/PSMB4/HLA-E/CD207/PSMA1/CD1E/PSMB2/HLA-DRA/VAMP8/CTSF/RAB10/ITGAV/PSMB9/CTSH/CTSL/RFTN1/PSMD8/RAB7A/HLA-DMA/HLA-DRB5/AP2M1/AP2S1/RAB6A/CTSV/HLA-DPA1/HLA-DMB/CLTC/HLA-DPB1/PSMD1/CD74/RACGAP1/KIF3B/PSMA6/PSMD14/HLA-DOA/CTSE/PSMA3/AP2B1/PSME3/…	94
BP	GO:0001666	response to hypoxia	126/2890	359/18670	1.99524e-20	1.02805e-17	7.94422e-18	PGK1/CAT/NOL3/STUB1/ZFP36L1/PSMC5/CYBA/HIF1A/ERO1A/AGTRAP/HIPK2/AQP1/VEGFC/PSMA5/PSMD11/NDRG1/PSMA7/PPARD/HK2/NPEPPS/GNB1/PSMD12/ANG/HMOX2/RGCC/ADAM17/SCFD1/PSMB5/PSMB3/PAM/COX4I2/PSMC4/PSMB1/PSMC2/PSMB6/PSMB4/MMP14/PSMA1/SLC2A1/PSMB2/ACTN4/AQP3/EIF4EBP1/AK4/PSMB9/PHB2/PSMD8/DDAH1/CCNB1/MYC/PAK1/AGER/AHCY/ENO1/LOXL2/BNIP3L/TM9SF4/HILPDA/VEGFD/LONP1/NDNF/ELOC/PLOD2/IRAK1/TGFBR2/ELOB/PLOD1/BNIP3/LD…	126
BP	GO:1901987	regulation of cell cycle phase transition	154/2890	480/18670	2.74721e-20	1.26399e-17	9.76742e-18	CUL4B/ZFP36L1/PSMC5/DDRGK1/CNOT11/CENPF/EZH2/CDK2/ANLN/PSMA5/PSMD11/PLRG1/TUBB/SUSD2/YWHAG/TRIAP1/BUB1B/PSMA7/DDB1/NPM1/AURKB/RBL2/PSMD12/RGCC/CHEK2/TPR/ADAM17/RFWD3/CDT1/ZW10/EIF4G1/PSMB5/MAD2L2/CHEK1/PSMB3/PRMT1/TFDP1/TUBG1/CCND3/ANAPC16/TUBA4A/CDK4/UBD/CTDSPL/PSMC4/CDC20/PSMB1/PSMC2/DONSON/PSMB6/PSMB4/TNKS1BP1/PSMA1/KNTC1/CDK10/PSMB2/CDC45/GTSE1/RCC2/CTDSP1/DTL/PSMB9/PHB2/PSMD8/ORC1/TAOK1/DBF4…	154
BP	GO:0031145	anaphase-promoting complex-dependent catabolic process	49/2890	81/18670	2.86201e-20	1.26399e-17	9.76742e-18	PSMC5/CDK2/PSMA5/PSMD11/BUB1B/PSMA7/AURKB/PSMD12/PSMB5/PSMB3/ANAPC16/PSMC4/CDC20/PSMB1/PSMC2/PSMB6/PSMB4/PSMA1/PSMB2/UBE2S/PSMB9/PTTG1/PSMD8/UBE2C/CCNB1/FBXO5/PLK1/AURKA/ANAPC7/BUB3/PSMD1/PSMA6/PSMD14/PSMA3/PSME3/PSMD7/PSMD2/PSMC6/UBE2D1/CDC27/PSMB7/PSMD3/PSME4/PSMC3/MAD2L1/PSMA4/PSME2/PSMD4/CDK1	49
BP	GO:0048002	antigen processing and presentation of peptide antigen	82/2890	189/18670	3.57987e-20	1.47562e-17	1.14028e-17	HLA-DQA1/KIF2A/ACTR1B/CAPZA2/PSMC5/CYBA/RILP/CTSD/PSMA5/PSMD11/HLA-DQB2/PSMA7/KIF23/PSMD12/PSMB5/KIF3C/PSMB3/KIF11/NCF4/MR1/PSMC4/PSMB1/PSMC2/PSMB6/TAP2/PSMB4/HLA-E/CD207/PSMA1/PSMB2/HLA-DRA/VAMP8/CTSF/ITGAV/PSMB9/CTSL/PSMD8/RAB7A/HLA-DMA/HLA-DRB5/AP2M1/AP2S1/CTSV/HLA-DPA1/HLA-DMB/CLTC/HLA-DPB1/PSMD1/CD74/RACGAP1/KIF3B/PSMA6/PSMD14/HLA-DOA/CTSE/PSMA3/AP2B1/PSME3/KIF22/PSMD7/CAPZA1/PSMD2/PSMC6/DYN…	82
BP	GO:0070482	response to oxygen levels	133/2890	394/18670	8.52456e-20	3.29421e-17	2.54559e-17	PGK1/CAT/NOL3/STUB1/ATP6V0D1/ZFP36L1/PSMC5/CYBA/HIF1A/ERO1A/AGTRAP/HIPK2/AQP1/VEGFC/CCDC115/PSMA5/PSMD11/NDRG1/PSMA7/PPARD/HK2/NPEPPS/GNB1/PSMD12/ANG/HMOX2/RGCC/ADAM17/SCFD1/PSMB5/PSMB3/PAM/COX4I2/CDK4/PSMC4/PSMB1/PSMC2/PSMB6/PSMB4/MMP14/PSMA1/SLC2A1/PSMB2/ACTN4/AQP3/EIF4EBP1/AK4/PSMB9/PHB2/PSMD8/DDAH1/CCNB1/ATP6V1A/MYC/PAK1/AGER/AHCY/ENO1/LOXL2/BNIP3L/TM9SF4/HILPDA/VEGFD/LONP1/NDNF/ELOC/PLOD2/IR…	133
BP	GO:0022613	ribonucleoprotein complex biogenesis	150/2890	468/18670	9.60229e-20	3.49241e-17	2.69875e-17	NOL3/CUL4B/NOP56/SNRPC/TGS1/ISG20L2/NOL6/GAR1/RPP25/EIF3M/CPSF6/RRP1B/NOP58/WBP11/XPO1/BMS1/PAK1IP1/DHX9/SF3A2/RPS9/WDR43/TRAF7/NPM1/EIF4A3/NOL10/CEBPZ/MTERF3/EIF2S2/DCAF13/LYAR/USP39/RPL10A/ABCE1/SNRPD1/SNRNP200/EIF2A/NPM3/RUVBL2/HSP90AB1/SNRPG/EIF4H/NOC4L/PDCD11/SRPK1/AGO2/DKC1/RPS28/ESF1/PRPF19/SNRPD2/SRSF5/NOP2/PA2G4/DROSHA/NOL11/RPF1/EIF3I/EXOSC10/EBNA1BP2/RAN/SNRPF/DDX1/NAT10/DDX21/MRPL11/G…	150
BP	GO:0036293	response to decreased oxygen levels	127/2890	370/18670	1.2084e-19	4.15085e-17	3.20756e-17	PGK1/CAT/NOL3/STUB1/ZFP36L1/PSMC5/CYBA/HIF1A/ERO1A/AGTRAP/HIPK2/AQP1/VEGFC/PSMA5/PSMD11/NDRG1/PSMA7/PPARD/HK2/NPEPPS/GNB1/PSMD12/ANG/HMOX2/RGCC/ADAM17/SCFD1/PSMB5/PSMB3/PAM/COX4I2/PSMC4/PSMB1/PSMC2/PSMB6/PSMB4/MMP14/PSMA1/SLC2A1/PSMB2/ACTN4/AQP3/EIF4EBP1/AK4/PSMB9/PHB2/PSMD8/DDAH1/CCNB1/MYC/PAK1/AGER/AHCY/ENO1/LOXL2/BNIP3L/TM9SF4/HILPDA/VEGFD/LONP1/NDNF/ELOC/PLOD2/IRAK1/TGFBR2/ELOB/PLOD1/BNIP3/LD…	127
BP	GO:1901990	regulation of mitotic cell cycle phase transition	144/2890	444/18670	1.60221e-19	5.13043e-17	3.96452e-17	CUL4B/ZFP36L1/PSMC5/CNOT11/CENPF/EZH2/CDK2/ANLN/PSMA5/PSMD11/PLRG1/TUBB/YWHAG/TRIAP1/BUB1B/PSMA7/DDB1/AURKB/RBL2/PSMD12/RGCC/CHEK2/TPR/ADAM17/RFWD3/CDT1/ZW10/EIF4G1/PSMB5/MAD2L2/PSMB3/PRMT1/TFDP1/TUBG1/CCND3/ANAPC16/TUBA4A/CDK4/UBD/CTDSPL/PSMC4/CDC20/PSMB1/PSMC2/DONSON/PSMB6/PSMB4/TNKS1BP1/PSMA1/KNTC1/CDK10/PSMB2/CDC45/GTSE1/RCC2/CTDSP1/DTL/PSMB9/PHB2/PSMD8/ORC1/TAOK1/UBE2C/CDCA5/CCNB1/CDK2AP2/FB…	144
BP	GO:0006260	DNA replication	103/2890	273/18670	1.65953e-19	5.13043e-17	3.96452e-17	SSBP1/SUPT16H/MCMBP/RECQL/TNFAIP1/CDK2/CHAF1A/PPP2CA/POLA2/NASP/RFC5/MCM3/DHX9/WAPL/MSH6/GINS1/STAG2/POLD1/CHEK2/RFWD3/CDT1/FEN1/CHEK1/EXO1/LIG1/DONSON/RBBP7/SMC3/RFC3/POLE2/GMNN/RFC4/CDC45/SMC1A/NFIX/DTL/SLBP/RMI2/TOP1/ORC1/DBF4/CACYBP/FBXO5/RBBP8/RAD51/MCM10/TIMELESS/POLD2/STN1/EREG/PDS5A/RECQL4/PCLAF/JUN/RAC1/NAP1L1/MCM4/MCM2/CDC6/NUCKS1/RPA3/BAZ1A/CCNE1/RHNO1/RFC1/RRM1/RNASEH2A/CDC34/NUP98/GI…	103
BP	GO:0008380	RNA splicing	148/2890	469/18670	8.41592e-19	2.40006e-16	1.85464e-16	POLR2C/SRSF2/LSM5/CLK1/CDK12/NOL3/RTCB/RPS13/RBM8A/IVNS1ABP/SNRPC/PHF5A/TGS1/HNRNPU/SYNCRIP/RRP1B/PPP2CA/KHSRP/PLRG1/WBP11/DHX9/SF3A2/RBM42/CDC5L/PCBP2/EIF4A3/SNRPN/TRA2B/PNN/KDM1A/SF3B2/EFTUD2/HNRNPH3/HNRNPD/USP39/LGALS3/SNW1/DHX15/TSEN15/SNRPD1/SF3B6/SNRNP200/SNRPG/PCBP1/POLR2L/SRPK1/SRSF3/POLR2B/PPIL1/IWS1/PRPF19/CASC3/CSTF3/HNRNPM/MAGOH/SNRPD2/HNRNPF/PABPC1/SRSF5/HNRNPUL1/PTBP1/SRSF8/HNRNPA2B…	148
BP	GO:0000375	RNA splicing, via transesterification reactions	128/2890	382/18670	8.53977e-19	2.40006e-16	1.85464e-16	POLR2C/SRSF2/LSM5/NOL3/RBM8A/SNRPC/PHF5A/TGS1/HNRNPU/SYNCRIP/KHSRP/PLRG1/WBP11/DHX9/SF3A2/RBM42/CDC5L/PCBP2/EIF4A3/SNRPN/TRA2B/PNN/KDM1A/SF3B2/EFTUD2/HNRNPH3/HNRNPD/USP39/SNW1/DHX15/SNRPD1/SF3B6/SNRNP200/SNRPG/PCBP1/POLR2L/SRPK1/SRSF3/POLR2B/PPIL1/PRPF19/CASC3/CSTF3/HNRNPM/MAGOH/SNRPD2/HNRNPF/PABPC1/SRSF5/HNRNPUL1/PTBP1/SRSF8/HNRNPA2B1/CIRBP/SNRPF/DDX1/HSPA8/PRPF40A/HNRNPA1/SF3B4/SNRPB2/RBMX/PAPO…	128
BP	GO:0010948	negative regulation of cell cycle process	123/2890	361/18670	9.05572e-19	2.43441e-16	1.88119e-16	ZFP36L1/PSMC5/CNOT11/CENPF/EZH2/CDK2/PSMA5/PSMD11/SUSD2/TRIAP1/BUB1B/WAPL/PSMA7/MSH6/NPM1/AURKB/STAG2/RBL2/PSMD12/RGCC/CHEK2/TPR/RFWD3/CDT1/ZW10/PSMB5/MAD2L2/CHEK1/PSMB3/PRMT1/TFDP1/CDK4/CTDSPL/PSMC4/HSP90AB1/CDC20/PSMB1/PSMC2/DONSON/CBX3/PSMB6/RBBP7/PSMB4/CHMP2A/TNKS1BP1/SMC3/PSMA1/SUZ12/PSMB2/GTSE1/SMC1A/CTDSP1/DTL/PSMB9/PTTG1/PSMD8/ORC1/TAOK1/CCNB1/CDK2AP2/FBXO5/CNOT8/TRIP13/RBBP8/RAD51/PLK1/M…	123
BP	GO:1901988	negative regulation of cell cycle phase transition	100/2890	267/18670	1.02531e-18	2.64146e-16	2.04118e-16	ZFP36L1/PSMC5/CNOT11/CENPF/EZH2/CDK2/PSMA5/PSMD11/SUSD2/TRIAP1/BUB1B/PSMA7/AURKB/RBL2/PSMD12/RGCC/CHEK2/TPR/RFWD3/CDT1/ZW10/PSMB5/MAD2L2/CHEK1/PSMB3/PRMT1/TFDP1/CDK4/CTDSPL/PSMC4/CDC20/PSMB1/PSMC2/DONSON/PSMB6/PSMB4/TNKS1BP1/PSMA1/PSMB2/GTSE1/CTDSP1/DTL/PSMB9/PSMD8/ORC1/TAOK1/CCNB1/CDK2AP2/FBXO5/CNOT8/TRIP13/PLK1/AURKA/CNOT9/BUB3/KANK2/CDK6/TTK/PSMD1/SKP1/BUB1/CDC6/NOP53/PSMA6/PSMD14/FHL1/PSMA3/P…	100
BP	GO:1901991	negative regulation of mitotic cell cycle phase transition	95/2890	248/18670	1.2928e-18	3.19736e-16	2.47075e-16	ZFP36L1/PSMC5/CNOT11/CENPF/EZH2/CDK2/PSMA5/PSMD11/TRIAP1/BUB1B/PSMA7/AURKB/RBL2/PSMD12/RGCC/CHEK2/TPR/RFWD3/CDT1/ZW10/PSMB5/MAD2L2/PSMB3/PRMT1/TFDP1/CDK4/CTDSPL/PSMC4/CDC20/PSMB1/PSMC2/DONSON/PSMB6/PSMB4/TNKS1BP1/PSMA1/PSMB2/GTSE1/CTDSP1/PSMB9/PSMD8/ORC1/TAOK1/CCNB1/CDK2AP2/FBXO5/CNOT8/TRIP13/PLK1/AURKA/CNOT9/BUB3/KANK2/CDK6/TTK/PSMD1/SKP1/BUB1/CDC6/NOP53/PSMA6/PSMD14/FHL1/PSMA3/PSME3/E2F1/BTG2/D…	95
BP	GO:0140014	mitotic nuclear division	99/2890	264/18670	1.38257e-18	3.28786e-16	2.54068e-16	KIF2A/PRC1/HSPA1B/NCAPD3/HNRNPU/CENPF/CHMP5/NUP62/ANLN/MZT1/BUB1B/KIF23/AURKB/STAG2/KNSTRN/RGCC/CHEK2/TPR/KIFC1/DSN1/CDT1/ZW10/MAD2L2/CHEK1/BCCIP/TUBG1/KIF11/CDC20/INCENP/SPAG5/OBSL1/CHMP2A/KIF18B/SMC3/SH2B1/KNTC1/NCAPD2/SMC1A/SMC4/UBE2S/PHB2/PTTG1/RAN/UBE2C/NCAPH/CDCA5/PKMYT1/CCNB1/NCAPG/FBXO5/TRIP13/PLK1/AURKA/EREG/PDS5A/BUB3/RRS1/KLHDC8B/TTK/NEK2/BUB1/CDC6/RACGAP1/KIF20B/KIF3B/SPHK1/NUSAP1/ZWI…	99
BP	GO:0043161	proteasome-mediated ubiquitin-dependent protein catabolic process	136/2890	419/18670	1.54834e-18	3.5457e-16	2.73993e-16	DNAJB2/UBE2G1/RACK1/CUL4B/HSPBP1/STUB1/RNF7/BFAR/HSPA1B/PSMC5/DDRGK1/TNFAIP1/CDK2/AREL1/ARRB1/PSMA5/DERL1/PSMD11/SEL1L/RAD23A/RNF5/BUB1B/PSMA7/DDB1/VCP/AURKB/PCBP2/PSMD12/PPP2CB/PLAA/FBXO2/CEBPA/PSMB5/PSMB3/USP14/ANAPC16/HSPA13/PSMC4/HSP90AB1/CDC20/TMEM129/PSMB1/PSMC2/GSK3B/PSMB6/PSMB4/SUMO1/NEDD4L/PSMA1/UBE2R2/ECPAS/TRIB3/PSMB2/SIAH2/UBE2S/ITCH/PSMB9/FOXRED2/PTTG1/PSMD8/UBE2H/UBQLN4/UBE2C/CCNB1/…	136
BP	GO:0010498	proteasomal protein catabolic process	149/2890	477/18670	1.80705e-18	3.99035e-16	3.08353e-16	DNAJB2/UBE2G1/RACK1/CUL4B/HSPBP1/STUB1/RNF7/BFAR/HSPA1B/PSMC5/DDRGK1/TNFAIP1/CDK2/AREL1/ARRB1/PSMA5/DERL1/PSMD11/SEL1L/RAD23A/RHBDF1/RNF5/BUB1B/PSMA7/DDB1/VCP/AURKB/PCBP2/PSMD12/PPP2CB/PLAA/FBXO2/CEBPA/PSMB5/PSMB3/USP14/ANAPC16/HSPA13/PSMC4/HSP90AB1/CDC20/TMEM129/PSMB1/PSMC2/GSK3B/PSMB6/PSMB4/SUMO1/PRPF19/NEDD4L/PSMA1/UBE2R2/ECPAS/TRIB3/PSMB2/SIAH2/UBE2S/ITCH/NUPR1/PSMB9/FOXRED2/PTTG1/PSMD8/UBE2H…	149
BP	GO:0000377	RNA splicing, via transesterification reactions with bulged adenosine as nucleophile	126/2890	379/18670	3.31131e-18	6.82461e-16	5.2737e-16	POLR2C/SRSF2/LSM5/NOL3/RBM8A/SNRPC/PHF5A/TGS1/HNRNPU/SYNCRIP/PLRG1/WBP11/DHX9/SF3A2/RBM42/CDC5L/PCBP2/EIF4A3/SNRPN/TRA2B/PNN/KDM1A/SF3B2/EFTUD2/HNRNPH3/HNRNPD/USP39/SNW1/DHX15/SNRPD1/SF3B6/SNRNP200/SNRPG/PCBP1/POLR2L/SRPK1/SRSF3/POLR2B/PPIL1/PRPF19/CASC3/CSTF3/HNRNPM/MAGOH/SNRPD2/HNRNPF/PABPC1/SRSF5/HNRNPUL1/PTBP1/SRSF8/HNRNPA2B1/CIRBP/SNRPF/DDX1/HSPA8/PRPF40A/HNRNPA1/SF3B4/SNRPB2/RBMX/PAPOLA/SRR…	126
BP	GO:0000398	mRNA splicing, via spliceosome	126/2890	379/18670	3.31131e-18	6.82461e-16	5.2737e-16	POLR2C/SRSF2/LSM5/NOL3/RBM8A/SNRPC/PHF5A/TGS1/HNRNPU/SYNCRIP/PLRG1/WBP11/DHX9/SF3A2/RBM42/CDC5L/PCBP2/EIF4A3/SNRPN/TRA2B/PNN/KDM1A/SF3B2/EFTUD2/HNRNPH3/HNRNPD/USP39/SNW1/DHX15/SNRPD1/SF3B6/SNRNP200/SNRPG/PCBP1/POLR2L/SRPK1/SRSF3/POLR2B/PPIL1/PRPF19/CASC3/CSTF3/HNRNPM/MAGOH/SNRPD2/HNRNPF/PABPC1/SRSF5/HNRNPUL1/PTBP1/SRSF8/HNRNPA2B1/CIRBP/SNRPF/DDX1/HSPA8/PRPF40A/HNRNPA1/SF3B4/SNRPB2/RBMX/PAPOLA/SRR…	126
BP	GO:0061013	regulation of mRNA catabolic process	81/2890	199/18670	6.60945e-18	1.31827e-15	1.01869e-15	ZFP36L1/PSMC5/HNRNPU/SYNCRIP/FXR1/PSMA5/PSMD11/KHSRP/XPO1/DHX9/PSMA7/NPM1/PSMD12/HNRNPD/EIF4G1/PSMB5/PSMB3/PARN/PSMC4/IGF2BP3/PSMB1/PSMC2/PSMB6/PSMB4/TNFSF13/AGO2/TBRG4/HNRNPM/PSMA1/TNPO1/ZFP36/PSMB2/PABPC1/YWHAB/DHX36/YTHDF3/PSMB9/CIRBP/PSMD8/HSPA8/PNPT1/CNOT8/PUM2/MEX3D/PAIP1/TENT5C/PSMD1/LARP1/TARDBP/APEX1/HNRNPC/SCGB1A1/PSMA6/PSMD14/PSMA3/IGF2BP2/YBX3/PSME3/E2F1/BTG2/TOB1/YWHAZ/PSMD7/PSMD2/PS…	81
BP	GO:0043488	regulation of mRNA stability	75/2890	177/18670	7.38087e-18	1.42612e-15	1.10203e-15	ZFP36L1/PSMC5/HNRNPU/SYNCRIP/FXR1/PSMA5/PSMD11/KHSRP/XPO1/DHX9/PSMA7/NPM1/PSMD12/HNRNPD/EIF4G1/PSMB5/PSMB3/PARN/PSMC4/IGF2BP3/PSMB1/PSMC2/PSMB6/PSMB4/TNFSF13/TBRG4/HNRNPM/PSMA1/TNPO1/ZFP36/PSMB2/PABPC1/YWHAB/DHX36/YTHDF3/PSMB9/CIRBP/PSMD8/HSPA8/PUM2/MEX3D/PAIP1/TENT5C/PSMD1/LARP1/TARDBP/APEX1/HNRNPC/SCGB1A1/PSMA6/PSMD14/PSMA3/IGF2BP2/YBX3/PSME3/E2F1/YWHAZ/PSMD7/PSMD2/PSMC6/PRKCD/YBX1/HSPA1A/SET/P…	75
BP	GO:0050657	nucleic acid transport	79/2890	193/18670	1.14205e-17	2.07685e-15	1.60488e-15	NUP205/SRSF2/RBM8A/ZFP36L1/NUP210/HNRNPU/NOL6/NUP62/CPSF6/KHSRP/XPO1/DHX9/NPM1/EIF4A3/SMG7/TPR/SSB/ABCE1/FYTTD1/IGF2BP3/SRSF3/IWS1/AGFG1/CASC3/MAGOH/ZFP36/MVP/NUP188/MRPL18/SRSF5/MYO1C/SLBP/HNRNPA2B1/RFTN1/RAN/PNPT1/HNRNPA1/RTRAF/TST/XPO5/POLR2D/NUP54/XPOT/NUP37/CKAP5/SDAD1/SRSF9/U2AF2/TGFBR2/RRS1/NUP50/NCBP1/EIF5A/NUP153/NMD3/IGF2BP2/HSF1/LRPPRC/NUP98/NUP155/SRSF1/NUP85/NUP107/ALYREF/CPSF4/NCBP2…	79
BP	GO:0050658	RNA transport	79/2890	193/18670	1.14205e-17	2.07685e-15	1.60488e-15	NUP205/SRSF2/RBM8A/ZFP36L1/NUP210/HNRNPU/NOL6/NUP62/CPSF6/KHSRP/XPO1/DHX9/NPM1/EIF4A3/SMG7/TPR/SSB/ABCE1/FYTTD1/IGF2BP3/SRSF3/IWS1/AGFG1/CASC3/MAGOH/ZFP36/MVP/NUP188/MRPL18/SRSF5/MYO1C/SLBP/HNRNPA2B1/RFTN1/RAN/PNPT1/HNRNPA1/RTRAF/TST/XPO5/POLR2D/NUP54/XPOT/NUP37/CKAP5/SDAD1/SRSF9/U2AF2/TGFBR2/RRS1/NUP50/NCBP1/EIF5A/NUP153/NMD3/IGF2BP2/HSF1/LRPPRC/NUP98/NUP155/SRSF1/NUP85/NUP107/ALYREF/CPSF4/NCBP2…	79
BP	GO:0007059	chromosome segregation	111/2890	321/18670	1.33992e-17	2.36707e-15	1.82914e-15	TOP2A/PRC1/MCMBP/NCAPD3/HNRNPU/CENPF/CHMP5/NUP62/SKA3/CIAO1/SKA1/BUB1B/WAPL/KIF23/AURKB/STAG2/KNSTRN/OIP5/TPR/KIFC1/DSN1/CDT1/ZW10/FEN1/USP9X/MAD2L2/TUBG1/CDC20/CSNK2A1/INCENP/SPC25/SPAG5/SRPK1/CHMP2A/KIF18B/SMC3/CENPW/NCAPD2/SMC1A/RCC2/SMC4/RMI2/PMF1/PHB2/PTTG1/TOP1/RAN/NCAPH/CDCA5/ACTR3/CCNB1/NCAPG/FBXO5/PUM2/ACTR2/TRIP13/CCNB1IP1/PLK1/NUP37/PDS5A/BUB3/DDX3X/RRS1/KLHDC8B/TTK/NEK2/BUB1/CDC6/RACG…	111
BP	GO:0043487	regulation of RNA stability	76/2890	183/18670	1.77456e-17	3.04781e-15	2.35519e-15	ZFP36L1/PSMC5/HNRNPU/SYNCRIP/FXR1/PSMA5/PSMD11/KHSRP/XPO1/DHX9/PSMA7/NPM1/PSMD12/HNRNPD/EIF4G1/PSMB5/PSMB3/PARN/PSMC4/IGF2BP3/PSMB1/PSMC2/PSMB6/PSMB4/TNFSF13/DKC1/TBRG4/HNRNPM/PSMA1/TNPO1/ZFP36/PSMB2/PABPC1/YWHAB/DHX36/YTHDF3/PSMB9/CIRBP/PSMD8/HSPA8/PUM2/MEX3D/PAIP1/TENT5C/PSMD1/LARP1/TARDBP/APEX1/HNRNPC/SCGB1A1/PSMA6/PSMD14/PSMA3/IGF2BP2/YBX3/PSME3/E2F1/YWHAZ/PSMD7/PSMD2/PSMC6/PRKCD/YBX1/HSPA1A/…	76
BP	GO:0051236	establishment of RNA localization	79/2890	196/18670	3.33666e-17	5.57583e-15	4.30871e-15	NUP205/SRSF2/RBM8A/ZFP36L1/NUP210/HNRNPU/NOL6/NUP62/CPSF6/KHSRP/XPO1/DHX9/NPM1/EIF4A3/SMG7/TPR/SSB/ABCE1/FYTTD1/IGF2BP3/SRSF3/IWS1/AGFG1/CASC3/MAGOH/ZFP36/MVP/NUP188/MRPL18/SRSF5/MYO1C/SLBP/HNRNPA2B1/RFTN1/RAN/PNPT1/HNRNPA1/RTRAF/TST/XPO5/POLR2D/NUP54/XPOT/NUP37/CKAP5/SDAD1/SRSF9/U2AF2/TGFBR2/RRS1/NUP50/NCBP1/EIF5A/NUP153/NMD3/IGF2BP2/HSF1/LRPPRC/NUP98/NUP155/SRSF1/NUP85/NUP107/ALYREF/CPSF4/NCBP2…	79
BP	GO:0006261	DNA-dependent DNA replication	66/2890	151/18670	1.04282e-16	1.66389e-14	1.28577e-14	SSBP1/MCMBP/RECQL/CDK2/POLA2/RFC5/MCM3/MSH6/GINS1/STAG2/POLD1/CHEK2/RFWD3/CDT1/FEN1/LIG1/DONSON/SMC3/RFC3/POLE2/GMNN/RFC4/CDC45/SMC1A/SLBP/ORC1/DBF4/FBXO5/RAD51/MCM10/TIMELESS/POLD2/RECQL4/MCM4/MCM2/CDC6/NUCKS1/RPA3/BAZ1A/CCNE1/RFC1/CDC34/GINS2/ZMPSTE24/DSCC1/CDK2AP1/RPA1/MCM5/ALYREF/CDC7/MCM7/WDHD1/HMGA1/PCNA/TONSL/SENP2/POLE3/RRM2B/WRNIP1/STOML2/NBN/SLFN11/MGME1/PRIM1/MCM6/RFC2	66
BP	GO:0071456	cellular response to hypoxia	81/2890	207/18670	1.04952e-16	1.66389e-14	1.28577e-14	PGK1/NOL3/STUB1/ZFP36L1/PSMC5/HIF1A/ERO1A/HIPK2/AQP1/PSMA5/PSMD11/NDRG1/PSMA7/PPARD/NPEPPS/GNB1/PSMD12/RGCC/PSMB5/PSMB3/COX4I2/PSMC4/PSMB1/PSMC2/PSMB6/PSMB4/PSMA1/PSMB2/AQP3/EIF4EBP1/AK4/PSMB9/PHB2/PSMD8/DDAH1/CCNB1/MYC/ENO1/BNIP3L/HILPDA/NDNF/ELOC/IRAK1/ELOB/BNIP3/CHCHD2/STC1/PSMD1/NOP53/PSMA6/PSMD14/PSMA3/PSME3/E2F1/PSMD7/OPA1/PSMD2/PSMC6/UBQLN1/PMAIP1/PSMB7/CCNA2/PSMD3/S100B/PSME4/PSMC3/EGLN3/…	81
BP	GO:0036294	cellular response to decreased oxygen levels	83/2890	217/18670	2.15969e-16	3.33834e-14	2.57969e-14	PGK1/NOL3/STUB1/ZFP36L1/PSMC5/HIF1A/ERO1A/HIPK2/AQP1/PSMA5/PSMD11/NDRG1/PSMA7/PPARD/NPEPPS/GNB1/PSMD12/RGCC/PSMB5/PSMB3/COX4I2/PSMC4/PSMB1/PSMC2/PSMB6/PSMB4/PSMA1/PSMB2/AQP3/EIF4EBP1/AK4/PSMB9/PHB2/PSMD8/DDAH1/CCNB1/MYC/ENO1/BNIP3L/HILPDA/NDNF/ELOC/IRAK1/ELOB/BNIP3/NAMPT/CHCHD2/STC1/PSMD1/NOP53/PSMA6/PSMD14/PSMA3/PSME3/E2F1/PSMD7/OPA1/PSMD2/PSMC6/UBQLN1/PMAIP1/PSMB7/CCNA2/PSMD3/S100B/PSME4/PSMC3/…	83
BP	GO:0044839	cell cycle G2/M phase transition	95/2890	266/18670	2.79476e-16	4.21464e-14	3.25685e-14	PSMC5/CENPF/CDK2/PSMA5/PSMD11/TUBB/YWHAG/PSMA7/NPM1/AURKB/PSMD12/FOXM1/CHEK2/PSMB5/CHEK1/PSMB3/TUBG1/TUBA4A/CDK4/PSMC4/PSMB1/PSMC2/PPME1/DONSON/PSMB6/PSMB4/ARPP19/PSMA1/PSMB2/GTSE1/RCC2/DTL/PSMB9/PSMD8/ORC1/TAOK1/PKMYT1/CCNB1/FBXO5/PLK1/MAPRE1/AURKA/CKAP5/TUBB4B/TAF2/PSMD1/SKP1/NEK2/CDC6/NOP53/PSMA6/PSMD14/HAUS1/FHL1/PSMA3/PSME3/OPTN/SMARCD3/PSMD7/PSMD2/PSMC6/DYNC1H1/DYNLL1/MELK/MASTL/CDC7/PSMB7/…	95
BP	GO:0000086	G2/M transition of mitotic cell cycle	90/2890	247/18670	4.10605e-16	6.04469e-14	4.67102e-14	PSMC5/CENPF/CDK2/PSMA5/PSMD11/TUBB/YWHAG/PSMA7/AURKB/PSMD12/FOXM1/CHEK2/PSMB5/PSMB3/TUBG1/TUBA4A/CDK4/PSMC4/PSMB1/PSMC2/PPME1/DONSON/PSMB6/PSMB4/ARPP19/PSMA1/PSMB2/RCC2/DTL/PSMB9/PSMD8/ORC1/TAOK1/PKMYT1/CCNB1/FBXO5/PLK1/MAPRE1/AURKA/CKAP5/TUBB4B/TAF2/PSMD1/SKP1/NEK2/CDC6/NOP53/PSMA6/PSMD14/HAUS1/FHL1/PSMA3/PSME3/OPTN/SMARCD3/PSMD7/PSMD2/PSMC6/DYNC1H1/DYNLL1/MELK/MASTL/CDC7/PSMB7/CALM3/NEDD1/CCNA2…	90
BP	GO:0071897	DNA biosynthetic process	77/2890	196/18670	4.61163e-16	6.6311e-14	5.12416e-14	HNRNPU/CENPF/GAR1/TERF2IP/LOX/POLA2/RFC5/ISG15/VCP/AURKB/POLD1/SMG7/RGCC/TNKS2/PPIA/HNRNPD/PARP3/MAD2L2/TFDP1/PARN/XRCC5/LIG1/CHRAC1/HSP90AB1/DKC1/PARM1/TNKS1BP1/RFC3/CCT2/TYMS/SH2B1/POLE2/PHB/RFC4/CCT4/DTL/HNRNPA2B1/EXOSC10/NAT10/MYC/HNRNPA1/SMOC2/POLD2/STN1/PCLAF/PKIB/USP10/NEK2/PTGES3/HNRNPC/RPA3/TCP1/GREM1/RFC1/NPLOC4/MAPK1/CCT3/SPHK1/CCT7/TRIM25/TK1/DUSP1/DSCC1/UBE2L6/RPA1/NOP10/PCNA/SMG5/HS…	77
BP	GO:0071453	cellular response to oxygen levels	86/2890	234/18670	1.02598e-15	1.44173e-13	1.1141e-13	PGK1/NOL3/STUB1/ATP6V0D1/ZFP36L1/PSMC5/HIF1A/ERO1A/HIPK2/AQP1/CCDC115/PSMA5/PSMD11/NDRG1/PSMA7/PPARD/NPEPPS/GNB1/PSMD12/RGCC/PSMB5/PSMB3/COX4I2/PSMC4/PSMB1/PSMC2/PSMB6/PSMB4/PSMA1/PSMB2/AQP3/EIF4EBP1/AK4/PSMB9/PHB2/PSMD8/DDAH1/CCNB1/ATP6V1A/MYC/ENO1/BNIP3L/HILPDA/NDNF/ELOC/IRAK1/ELOB/BNIP3/NAMPT/CHCHD2/STC1/PSMD1/NOP53/PSMA6/PSMD14/PSMA3/PSME3/E2F1/PSMD7/OPA1/PSMD2/PSMC6/UBQLN1/PMAIP1/PSMB7/CCNA2…	86
BP	GO:0000070	mitotic sister chromatid segregation	64/2890	151/18670	1.87517e-15	2.57649e-13	1.99097e-13	PRC1/NCAPD3/HNRNPU/CENPF/CHMP5/NUP62/BUB1B/KIF23/AURKB/KNSTRN/TPR/KIFC1/DSN1/CDT1/ZW10/MAD2L2/TUBG1/CDC20/INCENP/SPAG5/CHMP2A/KIF18B/NCAPD2/SMC1A/SMC4/PTTG1/RAN/NCAPH/CDCA5/CCNB1/NCAPG/FBXO5/TRIP13/PLK1/PDS5A/BUB3/RRS1/TTK/NEK2/BUB1/CDC6/RACGAP1/NUSAP1/ZWINT/DUSP1/DSCC1/KIF22/ESPL1/CDC27/PSRC1/SMC2/CHMP6/NDC80/RAD21/MAD2L1/KIF2C/TACC3/KIF4A/KPNB1/NAA50/DLGAP5/NUF2/NIPBL/CDCA8	64
BP	GO:0000819	sister chromatid segregation	74/2890	189/18670	2.12346e-15	2.85421e-13	2.20558e-13	TOP2A/PRC1/MCMBP/NCAPD3/HNRNPU/CENPF/CHMP5/NUP62/BUB1B/WAPL/KIF23/AURKB/STAG2/KNSTRN/TPR/KIFC1/DSN1/CDT1/ZW10/FEN1/MAD2L2/TUBG1/CDC20/INCENP/SPAG5/CHMP2A/KIF18B/SMC3/NCAPD2/SMC1A/SMC4/RMI2/PHB2/PTTG1/RAN/NCAPH/CDCA5/CCNB1/NCAPG/FBXO5/TRIP13/PLK1/PDS5A/BUB3/RRS1/TTK/NEK2/BUB1/CDC6/RACGAP1/NUSAP1/ZWINT/DUSP1/DSCC1/KIF22/ESPL1/CDC27/PSRC1/SMC2/CHMP6/NDC80/RAD21/MAD2L1/SFPQ/KIF2C/TACC3/KIF4A/KPNB1/NA…	74
BP	GO:0015931	nucleobase-containing compound transport	87/2890	241/18670	2.41513e-15	3.17719e-13	2.45516e-13	NUP205/SRSF2/RBM8A/ZFP36L1/NUP210/HNRNPU/NOL6/NUP62/CPSF6/SLC29A1/KHSRP/XPO1/DHX9/GJB1/NPM1/EIF4A3/SMG7/TPR/SSB/ABCE1/FYTTD1/IGF2BP3/SRSF3/IWS1/AGFG1/CASC3/SLC25A23/SLC25A32/MAGOH/ZFP36/MVP/NUP188/MRPL18/SRSF5/MYO1C/SLBP/HNRNPA2B1/RFTN1/RAN/PNPT1/HNRNPA1/RTRAF/SLC35A4/TST/XPO5/POLR2D/NUP54/XPOT/NUP37/CKAP5/SDAD1/SRSF9/U2AF2/TGFBR2/RRS1/NUP50/NCBP1/EIF5A/NUP153/NMD3/IGF2BP2/HSF1/LRPPRC/NUP98/NUP15…	87
BP	GO:0045930	negative regulation of mitotic cell cycle	110/2890	338/18670	2.50435e-15	3.22592e-13	2.49282e-13	MDC1/TOP2A/ZFP36L1/PSMC5/CNOT11/CENPF/EZH2/CDK2/PSMA5/PSMD11/MSH2/TRIAP1/BUB1B/PSMA7/AURKB/RBL2/PSMD12/RGCC/CHEK2/TPR/RFWD3/CDT1/ZW10/BTG1/PSMB5/MAD2L2/CHEK1/PSMB3/PRMT1/TFDP1/CDK4/CTDSPL/PSMC4/CDC20/PSMB1/PSMC2/DONSON/PSMB6/PSMB4/TNKS1BP1/PSMA1/KNTC1/BTG3/PSMB2/GTSE1/CTDSP1/PSMB9/PTTG1/PSMD8/ORC1/TAOK1/PNPT1/CCNB1/CDK2AP2/FBXO5/CNOT8/TRIP13/PLK1/AURKA/CNOT9/BUB3/KANK2/CDK6/TTK/PSMD1/SKP1/BUB1/CD…	110
BP	GO:0051169	nuclear transport	111/2890	346/18670	5.73582e-15	7.23767e-13	5.59289e-13	NUP205/SRSF2/RBM8A/NUP210/UBR5/NOL6/NUP62/IPO5/CPSF6/TNPO3/KPNA4/HSPA9/XPO1/RANGAP1/IPO7/DHX9/NPM1/EIF4A3/SMG7/CSE1L/AKAP13/TPR/SSB/ABCE1/SNRPD1/FYTTD1/UHMK1/SNRPG/KPNA2/GSK3B/CHP1/XPO6/SRSF3/IWS1/AGFG1/CASC3/TNPO1/MAGOH/NUP188/SNRPD2/IPO8/GTSE1/TXN/SRSF5/SLBP/HNRNPA2B1/PHB2/RAN/SNRPF/HNRNPA1/ANP32B/XPO5/GAS6/POLR2D/TRIM28/SNRPD3/NUP54/XPOT/NUP37/SDAD1/SRSF9/U2AF2/RRS1/PSIP1/NUP50/NCBP1/JUP/TARDB…	111
BP	GO:1902750	negative regulation of cell cycle G2/M phase transition	50/2890	105/18670	8.16932e-15	1.01022e-12	7.80643e-13	PSMC5/PSMA5/PSMD11/PSMA7/AURKB/PSMD12/PSMB5/CHEK1/PSMB3/PSMC4/PSMB1/PSMC2/DONSON/PSMB6/PSMB4/PSMA1/PSMB2/DTL/PSMB9/PSMD8/ORC1/TAOK1/PLK1/AURKA/PSMD1/SKP1/CDC6/NOP53/PSMA6/PSMD14/FHL1/PSMA3/PSME3/PSMD7/PSMD2/PSMC6/PSMB7/PSMD3/ATF5/PSME4/PSMC3/RAD21/BRCC3/TOPBP1/CUL1/NBN/PSMA4/PSME2/PSMD4/CDK1	50
BP	GO:1902850	microtubule cytoskeleton organization involved in mitosis	57/2890	131/18670	1.61048e-14	1.95247e-12	1.50876e-12	KIF2A/PRC1/ACTR1B/HSPA1B/HNRNPU/CHMP5/CENPA/NUP62/MZT1/VCP/KIF23/AURKB/STAG2/CHEK2/TPR/KIFC1/ZW10/PARP3/BCCIP/TUBG1/KIF11/POC1A/CDC20/SPC25/CHMP2A/SMC3/SMC1A/RAN/INTS13/CCNB1/ARHGEF2/PLK1/SPRY1/AURKA/CLTC/TTK/NEK2/RACGAP1/KIF3B/NUSAP1/BIRC5/MYBL2/SAPCD2/DRG1/ESPL1/DYNC1H1/PSRC1/RCC1/HSPA1A/NDC80/MAD2L1/TACC3/TPX2/KIF4A/KPNB1/NUF2/STMN1	57
BP	GO:0044786	cell cycle DNA replication	39/2890	71/18670	1.83122e-14	2.1774e-12	1.68258e-12	POLA2/RFC5/MCM3/MSH6/GINS1/STAG2/POLD1/CHEK2/CDT1/FEN1/LIG1/DONSON/SMC3/RFC3/POLE2/GMNN/RFC4/CDC45/SMC1A/SLBP/DBF4/FBXO5/RAD51/POLD2/MCM4/MCM2/RPA3/RFC1/ZMPSTE24/RPA1/MCM5/CDC7/MCM7/PCNA/SENP2/POLE3/PRIM1/MCM6/RFC2	39
BP	GO:1902749	regulation of cell cycle G2/M phase transition	78/2890	213/18670	2.75649e-14	3.21573e-12	2.48495e-12	PSMC5/CENPF/CDK2/PSMA5/PSMD11/TUBB/YWHAG/PSMA7/NPM1/AURKB/PSMD12/PSMB5/CHEK1/PSMB3/TUBG1/TUBA4A/CDK4/PSMC4/PSMB1/PSMC2/DONSON/PSMB6/PSMB4/PSMA1/PSMB2/GTSE1/RCC2/DTL/PSMB9/PSMD8/ORC1/TAOK1/CCNB1/FBXO5/PLK1/MAPRE1/AURKA/CKAP5/TUBB4B/PSMD1/SKP1/NEK2/CDC6/NOP53/PSMA6/PSMD14/HAUS1/FHL1/PSMA3/PSME3/SMARCD3/PSMD7/PSMD2/PSMC6/DYNC1H1/DYNLL1/CDC7/PSMB7/NEDD1/PSMD3/ATF5/PSME4/HSP90AA1/PSMC3/RAD21/BRCC3/TOP…	78
BP	GO:0051168	nuclear export	73/2890	194/18670	3.69549e-14	4.23134e-12	3.26975e-12	NUP205/SRSF2/RBM8A/NUP210/NOL6/NUP62/CPSF6/HSPA9/XPO1/RANGAP1/DHX9/NPM1/EIF4A3/SMG7/CSE1L/AKAP13/TPR/SSB/ABCE1/FYTTD1/UHMK1/GSK3B/CHP1/XPO6/SRSF3/IWS1/AGFG1/CASC3/MAGOH/NUP188/GTSE1/TXN/SRSF5/SLBP/HNRNPA2B1/RAN/HNRNPA1/ANP32B/XPO5/GAS6/POLR2D/NUP54/XPOT/NUP37/SDAD1/SRSF9/U2AF2/RRS1/NUP50/NCBP1/EIF5A/NUP153/NMD3/TGFB1/NUP98/NUP155/SRSF1/NUP85/NUP107/ALYREF/CPSF4/NCBP2/SMG5/KHDRBS1/DDX39A/LTV1/RANB…	73
BP	GO:0006913	nucleocytoplasmic transport	108/2890	343/18670	5.40985e-14	6.08166e-12	4.69958e-12	NUP205/SRSF2/RBM8A/NUP210/UBR5/NOL6/NUP62/IPO5/CPSF6/TNPO3/KPNA4/HSPA9/XPO1/RANGAP1/IPO7/DHX9/NPM1/EIF4A3/SMG7/CSE1L/AKAP13/TPR/SSB/ABCE1/SNRPD1/FYTTD1/UHMK1/SNRPG/KPNA2/GSK3B/CHP1/XPO6/SRSF3/IWS1/AGFG1/CASC3/TNPO1/MAGOH/NUP188/SNRPD2/IPO8/GTSE1/TXN/SRSF5/SLBP/HNRNPA2B1/PHB2/RAN/SNRPF/HNRNPA1/ANP32B/XPO5/GAS6/POLR2D/TRIM28/SNRPD3/NUP54/XPOT/NUP37/SDAD1/SRSF9/U2AF2/RRS1/NUP50/NCBP1/JUP/TARDBP/SNRP…	108
BP	GO:0010389	regulation of G2/M transition of mitotic cell cycle	73/2890	196/18670	6.80716e-14	7.51583e-12	5.80784e-12	PSMC5/CENPF/CDK2/PSMA5/PSMD11/TUBB/YWHAG/PSMA7/AURKB/PSMD12/PSMB5/PSMB3/TUBG1/TUBA4A/CDK4/PSMC4/PSMB1/PSMC2/DONSON/PSMB6/PSMB4/PSMA1/PSMB2/RCC2/DTL/PSMB9/PSMD8/ORC1/TAOK1/CCNB1/FBXO5/PLK1/MAPRE1/AURKA/CKAP5/TUBB4B/PSMD1/SKP1/NEK2/CDC6/NOP53/PSMA6/PSMD14/HAUS1/FHL1/PSMA3/PSME3/SMARCD3/PSMD7/PSMD2/PSMC6/DYNC1H1/DYNLL1/CDC7/PSMB7/NEDD1/PSMD3/PSME4/HSP90AA1/PSMC3/RAD21/TOPBP1/CUL1/NBN/PSMA4/TPX2/HMMR…	73
BP	GO:0006405	RNA export from nucleus	57/2890	135/18670	7.82026e-14	8.48292e-12	6.55515e-12	NUP205/SRSF2/RBM8A/NUP210/NOL6/NUP62/CPSF6/XPO1/DHX9/NPM1/EIF4A3/SMG7/TPR/SSB/ABCE1/FYTTD1/SRSF3/IWS1/AGFG1/CASC3/MAGOH/NUP188/SRSF5/SLBP/HNRNPA2B1/RAN/HNRNPA1/XPO5/POLR2D/NUP54/XPOT/NUP37/SDAD1/SRSF9/U2AF2/RRS1/NUP50/NCBP1/EIF5A/NUP153/NMD3/NUP98/NUP155/SRSF1/NUP85/NUP107/ALYREF/CPSF4/NCBP2/SMG5/KHDRBS1/DDX39A/LTV1/RANBP2/SRSF7/CPSF3/NDC1	57
BP	GO:0010972	negative regulation of G2/M transition of mitotic cell cycle	45/2890	93/18670	8.58151e-14	9.14818e-12	7.06923e-12	PSMC5/PSMA5/PSMD11/PSMA7/AURKB/PSMD12/PSMB5/PSMB3/PSMC4/PSMB1/PSMC2/DONSON/PSMB6/PSMB4/PSMA1/PSMB2/PSMB9/PSMD8/ORC1/TAOK1/AURKA/PSMD1/SKP1/CDC6/NOP53/PSMA6/PSMD14/FHL1/PSMA3/PSME3/PSMD7/PSMD2/PSMC6/PSMB7/PSMD3/PSME4/PSMC3/RAD21/TOPBP1/CUL1/NBN/PSMA4/PSME2/PSMD4/CDK1	45
BP	GO:0061418	regulation of transcription from RNA polymerase II promoter in response to hypoxia	40/2890	77/18670	1.0186e-13	1.06746e-11	8.24879e-12	PSMC5/HIF1A/PSMA5/PSMD11/PSMA7/PSMD12/PSMB5/PSMB3/PSMC4/PSMB1/PSMC2/PSMB6/PSMB4/PSMA1/PSMB2/PSMB9/PSMD8/ELOC/ELOB/PSMD1/PSMA6/PSMD14/PSMA3/PSME3/PSMD7/PSMD2/PSMC6/PSMB7/PSMD3/PSME4/PSMC3/EGLN3/EPAS1/CITED2/CUL2/BACH1/PSMA4/PSME2/PSMD4/EGR1	40
BP	GO:0019080	viral gene expression	71/2890	191/18670	1.67144e-13	1.72242e-11	1.331e-11	POLR2C/NUP205/RPL27A/RPS13/NUP210/NUP62/TRIM8/RRP1B/CCL4/DHX9/RPS9/PCBP2/TPR/SSB/RPL10A/SNW1/RPLP2/RPL31/RPL15/POLR2L/RPL29/POLR2B/RPS28/ZFP36/NUP188/NELFB/SP1/PTBP1/RPL13/HPN/RPS4X/DENR/POLR2D/NUP54/SMARCB1/NUP37/RPL21/RPL11/JUN/RPL34/NUP50/RPLP1/TARDBP/EIF3B/RPS14/NUCKS1/NUP153/POLR2K/HDAC1/RPS15A/NUP98/RPS27/NUP155/RPLP0/RPL26/NUP85/RPL10/NUP107/NELFE/RPS23/EIF3A/RPL9/RPS11/PSMC3/TAF11/RPL13A/…	71
BP	GO:0002479	antigen processing and presentation of exogenous peptide antigen via MHC class I, TAP-dependent	39/2890	75/18670	1.98335e-13	2.01034e-11	1.55348e-11	PSMC5/CYBA/PSMA5/PSMD11/PSMA7/PSMD12/PSMB5/PSMB3/NCF4/PSMC4/PSMB1/PSMC2/PSMB6/TAP2/PSMB4/HLA-E/CD207/PSMA1/PSMB2/VAMP8/ITGAV/PSMB9/PSMD8/PSMD1/PSMA6/PSMD14/PSMA3/PSME3/PSMD7/PSMD2/PSMC6/PSMB7/PSMD3/PSME4/PSMC3/TAP1/PSMA4/PSME2/PSMD4	39
BP	GO:1902036	regulation of hematopoietic stem cell differentiation	38/2890	72/18670	2.17515e-13	2.16918e-11	1.67623e-11	PSMC5/PSMA5/PSMD11/HSPA9/PSMA7/PSMD12/PSMB5/PSMB3/PSMC4/PSMB1/PSMC2/PSMB6/PSMB4/TCF3/PSMA1/PSMB2/ITCH/PSMB9/PSMD8/PUS7/LDB1/CDK6/PSMD1/PSMA6/PSMD14/PSMA3/PSME3/PSMD7/PSMD2/PSMC6/EIF2AK2/PSMB7/PSMD3/PSME4/PSMC3/PSMA4/PSME2/PSMD4	38
BP	GO:0007052	mitotic spindle organization	48/2890	106/18670	3.04305e-13	2.98654e-11	2.30784e-11	KIF2A/PRC1/HSPA1B/HNRNPU/CHMP5/NUP62/MZT1/VCP/KIF23/AURKB/STAG2/CHEK2/TPR/KIFC1/PARP3/BCCIP/TUBG1/KIF11/POC1A/CDC20/SPC25/CHMP2A/SMC3/SMC1A/RAN/INTS13/CCNB1/PLK1/AURKA/CLTC/TTK/NEK2/RACGAP1/KIF3B/BIRC5/MYBL2/DRG1/DYNC1H1/PSRC1/RCC1/HSPA1A/NDC80/TACC3/TPX2/KIF4A/KPNB1/NUF2/STMN1	48
BP	GO:0000723	telomere maintenance	63/2890	162/18670	3.64355e-13	3.52001e-11	2.72008e-11	HNRNPU/GAR1/TERF2IP/POLA2/RFC5/AURKB/POLD1/SMG7/TNKS2/HNRNPD/FEN1/PARP3/EXO1/PARN/XRCC5/HSP90AB1/DKC1/TNKS1BP1/RFC3/CCT2/POLE2/PARP1/RFC4/CCT4/DHX36/HNRNPA2B1/EXOSC10/GNL3/NAT10/RAD51/MYC/HNRNPA1/POLD2/STN1/RECQL4/PKIB/NEK2/PTGES3/APEX1/HNRNPC/RPA3/TCP1/CCNE1/RFC1/MAPK1/CCT3/CCT7/PRKDC/RPA1/NOP10/PCNA/SMG5/HSP90AA1/CCT6A/POLE3/NBN/CCT5/CCT8/MAPK15/PRIM1/NABP2/SRC/RFC2	63
BP	GO:0006611	protein export from nucleus	67/2890	179/18670	5.49761e-13	5.2295e-11	4.04108e-11	NUP205/SRSF2/RBM8A/NUP210/NOL6/NUP62/HSPA9/XPO1/RANGAP1/NPM1/EIF4A3/SMG7/CSE1L/TPR/SSB/ABCE1/FYTTD1/UHMK1/GSK3B/CHP1/XPO6/SRSF3/IWS1/AGFG1/CASC3/MAGOH/NUP188/GTSE1/TXN/SRSF5/SLBP/HNRNPA2B1/RAN/ANP32B/XPO5/GAS6/POLR2D/NUP54/XPOT/NUP37/SDAD1/SRSF9/U2AF2/RRS1/NUP50/NCBP1/EIF5A/NUP153/NMD3/TGFB1/NUP98/NUP155/SRSF1/NUP85/NUP107/ALYREF/CPSF4/NCBP2/SMG5/DDX39A/LTV1/RANBP2/PTPN11/SRSF7/CPSF3/NDC1/NUTF2	67
BP	GO:0044843	cell cycle G1/S phase transition	95/2890	298/18670	7.9531e-13	7.45061e-11	5.75744e-11	CDKN3/CUL4B/DDRGK1/CNOT11/EZH2/CDK2/PLRG1/POLA2/NASP/SUSD2/MCM3/TRIAP1/RBL2/RGCC/CHEK2/ADAM17/RFWD3/CDT1/EIF4G1/PPAT/PRMT1/TFDP1/CCND3/CDK4/CTDSPL/TNKS1BP1/TYMS/POLE2/CDK10/GMNN/CDC45/GTSE1/EIF4EBP1/CTDSP1/PHB2/ORC1/DBF4/CCNB1/CDK2AP2/FBXO5/CNOT8/RBBP8/MYC/MCM10/AURKA/CNOT9/DDX3X/INHBA/KANK2/CDK6/MCM4/MCM2/APEX1/CDC6/RPA3/CCNE1/FHL1/PSME3/E2F1/BTG2/CDC34/PRKDC/CDKN2A/RPL26/RPA1/MCM5/RCC1/CDC7/RDX…	95
BP	GO:0006521	regulation of cellular amino acid metabolic process	34/2890	62/18670	9.25666e-13	8.54237e-11	6.60109e-11	PSMC5/PSMA5/PSMD11/PSMA7/PSMD12/PSMB5/AZIN1/PSMB3/PSMC4/PSMB1/PSMC2/PSMB6/COMT/PSMB4/PSMA1/PSMB2/PSMB9/PSMD8/PSMD1/PSMA6/PSMD14/PSMA3/PSME3/PSMD7/PSMD2/PSMC6/PSMB7/PSMD3/PSME4/PSMC3/PSMA4/PSME2/SLC7A11/PSMD4	34
BP	GO:0098813	nuclear chromosome segregation	86/2890	262/18670	1.63832e-12	1.48967e-10	1.15113e-10	TOP2A/PRC1/MCMBP/NCAPD3/HNRNPU/CENPF/CHMP5/NUP62/BUB1B/WAPL/KIF23/AURKB/STAG2/KNSTRN/TPR/KIFC1/DSN1/CDT1/ZW10/FEN1/MAD2L2/TUBG1/CDC20/INCENP/SPAG5/CHMP2A/KIF18B/SMC3/NCAPD2/SMC1A/RCC2/SMC4/RMI2/PHB2/PTTG1/RAN/NCAPH/CDCA5/ACTR3/CCNB1/NCAPG/FBXO5/ACTR2/TRIP13/CCNB1IP1/PLK1/PDS5A/BUB3/RRS1/KLHDC8B/TTK/NEK2/BUB1/CDC6/RACGAP1/CCNE1/NUSAP1/ECT2/ZWINT/DUSP1/DSCC1/KIF22/P3H4/ESPL1/CDC27/DYNC1H1/PSRC1/SMC…	86
BP	GO:0042590	antigen processing and presentation of exogenous peptide antigen via MHC class I	39/2890	79/18670	1.71201e-12	1.53411e-10	1.18548e-10	PSMC5/CYBA/PSMA5/PSMD11/PSMA7/PSMD12/PSMB5/PSMB3/NCF4/PSMC4/PSMB1/PSMC2/PSMB6/TAP2/PSMB4/HLA-E/CD207/PSMA1/PSMB2/VAMP8/ITGAV/PSMB9/PSMD8/PSMD1/PSMA6/PSMD14/PSMA3/PSME3/PSMD7/PSMD2/PSMC6/PSMB7/PSMD3/PSME4/PSMC3/TAP1/PSMA4/PSME2/PSMD4	39
BP	GO:0051052	regulation of DNA metabolic process	106/2890	351/18670	1.78358e-12	1.55946e-10	1.20507e-10	CEBPG/HNRNPU/UBR5/TERF2IP/CDK2/TFRC/RFC5/MSH2/DHX9/MSH6/IL27RA/NPM1/AURKB/SMG7/FOXM1/RGCC/KDM1A/TNKS2/CDT1/HNRNPD/PARP3/USP9X/MAD2L2/NUDT16L1/CHEK1/TFDP1/PARN/XRCC5/HSP90AB1/FAM168A/KPNA2/TNFSF13/DKC1/PARM1/RFC3/CCT2/SH2B1/PARP1/HMGB1/RFC4/CCT4/DHX36/RMI2/HNRNPA2B1/FIGNL1/EXOSC10/UBQLN4/GNL3/NAT10/ACTR2/RAD51/MYC/HNRNPA1/RAD51AP1/TIMELESS/SMOC2/UBE2V2/STN1/TRIM28/UBE2N/PKIB/NEK2/PTGES3/HNRNPC/NUC…	106
BP	GO:0033260	nuclear DNA replication	33/2890	60/18670	1.79074e-12	1.55946e-10	1.20507e-10	POLA2/RFC5/MCM3/GINS1/POLD1/CHEK2/CDT1/FEN1/LIG1/DONSON/RFC3/POLE2/GMNN/RFC4/CDC45/SLBP/DBF4/RAD51/POLD2/MCM4/MCM2/RPA3/RFC1/ZMPSTE24/RPA1/MCM5/CDC7/MCM7/PCNA/POLE3/PRIM1/MCM6/RFC2	33
BP	GO:0048285	organelle fission	127/2890	449/18670	2.04107e-12	1.75277e-10	1.35444e-10	PEX11B/KIF2A/TOP2A/PRC1/HSPA1B/NCAPD3/HNRNPU/CENPF/CHMP5/NUP62/WASHC5/ANLN/MZT1/BUB1B/WAPL/KIF23/AURKB/STAG2/KNSTRN/RGCC/CHEK2/TPR/KIFC1/DSN1/CDT1/ZW10/MAD2L2/CHEK1/BCCIP/TUBG1/KIF11/CDC20/INCENP/SPAG5/OBSL1/CHMP2A/KIF18B/SMC3/SH2B1/KNTC1/CKS2/NCAPD2/SMC1A/SMC4/UBE2S/FIGNL1/PHB2/PTTG1/RAN/UBE2C/NCAPH/CDCA5/PKMYT1/ACTR3/CCNB1/NCAPG/FBXO5/ACTR2/TRIP13/RAD51/CCNB1IP1/PLK1/AURKA/EREG/MFF/PDS5A/BUB3/B…	127
BP	GO:1904951	positive regulation of establishment of protein localization	128/2890	456/18670	2.99334e-12	2.53532e-10	1.95916e-10	RACK1/GZMB/HIF1A/DDX58/UBR5/IPO5/VEGFC/ARRB1/VPS28/DHX9/YWHAG/UBE2L3/PPARD/NPEPPS/RIPK2/KIF5B/ANG/RGCC/PPIA/TPR/HUWE1/GLUD1/PHPT1/TFDP1/PLA2G1B/ALOX15B/GSK3B/CHP1/HLA-E/GAPDH/YWHAH/DKC1/IGHD/TNFRSF14/CHIA/CCT2/LGALS9/HMGB1/CLTRN/LPL/CCT4/GTSE1/YWHAB/MYO1C/DHX36/TOMM7/HK1/STOM/NMT1/ORM1/RAN/IFIH1/ACSL3/OXCT1/ARF6/PAK1/ANP32B/AGER/MIF/IL33/SELENOK/GAS6/PAEP/TRIM28/TM9SF4/GSK3A/MFF/CD274/JUP/PPP3R1/…	128
BP	GO:0019083	viral transcription	65/2890	177/18670	3.31255e-12	2.76777e-10	2.13879e-10	POLR2C/NUP205/RPL27A/RPS13/NUP210/NUP62/TRIM8/RRP1B/CCL4/DHX9/RPS9/TPR/RPL10A/SNW1/RPLP2/RPL31/RPL15/POLR2L/RPL29/POLR2B/RPS28/ZFP36/NUP188/NELFB/SP1/RPL13/HPN/RPS4X/POLR2D/NUP54/SMARCB1/NUP37/RPL21/RPL11/JUN/RPL34/NUP50/RPLP1/TARDBP/RPS14/NUCKS1/NUP153/POLR2K/HDAC1/RPS15A/NUP98/RPS27/NUP155/RPLP0/RPL26/NUP85/RPL10/NUP107/NELFE/RPS23/RPL9/RPS11/PSMC3/TAF11/RPL13A/RANBP2/RPL3/POLR2H/NDC1/RPL14	65
BP	GO:0043620	regulation of DNA-templated transcription in response to stress	52/2890	127/18670	4.01179e-12	3.23568e-10	2.50036e-10	PSMC5/HIF1A/PSMA5/PSMD11/PSMA7/RBL2/PSMD12/PSMB5/CHEK1/PSMB3/PSMC4/PSMB1/PSMC2/PSMB6/PSMB4/RPS6KA1/PSMA1/GCN1/PSMB2/PSMB9/KLF2/PSMD8/CREB3L1/ELOC/JUN/ELOB/PSMD1/PSMA6/PSMD14/PSMA3/HSF1/PSME3/PSMD7/PSMD2/PSMC6/HSPA1A/PSMB7/PSMD3/PSME4/PSMC3/EGLN3/EPAS1/CITED2/CUL2/DDIT3/BACH1/TCIM/PSMA4/PSME2/PSMD4/MUC1/EGR1	52
BP	GO:0071426	ribonucleoprotein complex export from nucleus	52/2890	127/18670	4.01179e-12	3.23568e-10	2.50036e-10	NUP205/SRSF2/RBM8A/NUP210/NOL6/NUP62/XPO1/NPM1/EIF4A3/SMG7/TPR/SSB/ABCE1/FYTTD1/SRSF3/IWS1/AGFG1/CASC3/MAGOH/NUP188/SRSF5/SLBP/HNRNPA2B1/RAN/POLR2D/NUP54/XPOT/NUP37/SDAD1/SRSF9/U2AF2/RRS1/NUP50/NCBP1/EIF5A/NUP153/NMD3/NUP98/NUP155/SRSF1/NUP85/NUP107/ALYREF/CPSF4/NCBP2/SMG5/DDX39A/LTV1/RANBP2/SRSF7/CPSF3/NDC1	52
BP	GO:0000082	G1/S transition of mitotic cell cycle	89/2890	279/18670	4.02956e-12	3.23568e-10	2.50036e-10	CDKN3/CUL4B/CNOT11/EZH2/CDK2/PLRG1/POLA2/NASP/MCM3/TRIAP1/RBL2/RGCC/CHEK2/ADAM17/RFWD3/CDT1/EIF4G1/PPAT/PRMT1/TFDP1/CCND3/CDK4/CTDSPL/TNKS1BP1/TYMS/POLE2/CDK10/GMNN/CDC45/GTSE1/EIF4EBP1/CTDSP1/ORC1/DBF4/CCNB1/CDK2AP2/FBXO5/CNOT8/RBBP8/MYC/MCM10/AURKA/CNOT9/DDX3X/INHBA/KANK2/CDK6/MCM4/MCM2/APEX1/CDC6/RPA3/CCNE1/FHL1/PSME3/E2F1/BTG2/CDC34/PRKDC/CDKN2A/RPL26/RPA1/MCM5/RCC1/CDC7/RDX/MCM7/SKP2/PCNA/SE…	89
BP	GO:0042254	ribosome biogenesis	93/2890	297/18670	4.34499e-12	3.44424e-10	2.66153e-10	CUL4B/NOP56/ISG20L2/NOL6/GAR1/RPP25/RRP1B/NOP58/WBP11/XPO1/BMS1/PAK1IP1/RPS9/WDR43/TRAF7/NPM1/EIF4A3/NOL10/CEBPZ/MTERF3/DCAF13/LYAR/RPL10A/ABCE1/EIF2A/NPM3/NOC4L/PDCD11/DKC1/RPS28/ESF1/NOP2/PA2G4/DROSHA/NOL11/RPF1/EXOSC10/EBNA1BP2/RAN/NAT10/DDX21/MRPL11/GNL2/UTP20/FBL/SDAD1/UTP18/DDX3X/RPL11/BYSL/POP7/RRS1/PWP1/RIOK1/RPS14/NOP53/NMD3/RPF2/HEATR1/TSR1/RRP36/DDX54/RPS27/FTSJ3/PES1/NOC2L/DDX27/RPLP0…	93
BP	GO:0000280	nuclear division	117/2890	407/18670	4.81539e-12	3.76881e-10	2.91233e-10	KIF2A/TOP2A/PRC1/HSPA1B/NCAPD3/HNRNPU/CENPF/CHMP5/NUP62/WASHC5/ANLN/MZT1/BUB1B/WAPL/KIF23/AURKB/STAG2/KNSTRN/RGCC/CHEK2/TPR/KIFC1/DSN1/CDT1/ZW10/MAD2L2/CHEK1/BCCIP/TUBG1/KIF11/CDC20/INCENP/SPAG5/OBSL1/CHMP2A/KIF18B/SMC3/SH2B1/KNTC1/CKS2/NCAPD2/SMC1A/SMC4/UBE2S/FIGNL1/PHB2/PTTG1/RAN/UBE2C/NCAPH/CDCA5/PKMYT1/ACTR3/CCNB1/NCAPG/FBXO5/ACTR2/TRIP13/RAD51/CCNB1IP1/PLK1/AURKA/EREG/PDS5A/BUB3/RRS1/KLHDC8B…	117
BP	GO:0071166	ribonucleoprotein complex localization	52/2890	128/18670	5.74842e-12	4.44281e-10	3.43317e-10	NUP205/SRSF2/RBM8A/NUP210/NOL6/NUP62/XPO1/NPM1/EIF4A3/SMG7/TPR/SSB/ABCE1/FYTTD1/SRSF3/IWS1/AGFG1/CASC3/MAGOH/NUP188/SRSF5/SLBP/HNRNPA2B1/RAN/POLR2D/NUP54/XPOT/NUP37/SDAD1/SRSF9/U2AF2/RRS1/NUP50/NCBP1/EIF5A/NUP153/NMD3/NUP98/NUP155/SRSF1/NUP85/NUP107/ALYREF/CPSF4/NCBP2/SMG5/DDX39A/LTV1/RANBP2/SRSF7/CPSF3/NDC1	52
BP	GO:1901532	regulation of hematopoietic progenitor cell differentiation	40/2890	85/18670	6.26646e-12	4.7834e-10	3.69636e-10	PSMC5/PSMA5/PSMD11/HSPA9/PSMA7/PSMD12/PSMB5/PSMB3/PSMC4/PSMB1/PSMC2/PSMB6/PSMB4/TCF3/PSMA1/PSMB2/ITCH/DHX36/PSMB9/PSMD8/PUS7/LDB1/CDK6/PSMD1/PSMA6/PSMD14/PSMA3/PSME3/PSMD7/PSMD2/PSMC6/EIF2AK2/PSMB7/PSMD3/PSME4/NUDT21/PSMC3/PSMA4/PSME2/PSMD4	40
BP	GO:0043618	regulation of transcription from RNA polymerase II promoter in response to stress	50/2890	121/18670	6.87704e-12	5.18546e-10	4.00705e-10	PSMC5/HIF1A/PSMA5/PSMD11/PSMA7/RBL2/PSMD12/PSMB5/CHEK1/PSMB3/PSMC4/PSMB1/PSMC2/PSMB6/PSMB4/PSMA1/GCN1/PSMB2/PSMB9/KLF2/PSMD8/CREB3L1/ELOC/JUN/ELOB/PSMD1/PSMA6/PSMD14/PSMA3/HSF1/PSME3/PSMD7/PSMD2/PSMC6/HSPA1A/PSMB7/PSMD3/PSME4/PSMC3/EGLN3/EPAS1/CITED2/CUL2/DDIT3/BACH1/PSMA4/PSME2/PSMD4/MUC1/EGR1	50
BP	GO:0010833	telomere maintenance via telomere lengthening	39/2890	82/18670	7.57915e-12	5.64601e-10	4.36294e-10	HNRNPU/GAR1/TERF2IP/AURKB/SMG7/TNKS2/PARN/XRCC5/HSP90AB1/DKC1/TNKS1BP1/CCT2/PARP1/CCT4/DHX36/HNRNPA2B1/EXOSC10/NAT10/RAD51/HNRNPA1/STN1/PKIB/NEK2/PTGES3/HNRNPC/TCP1/RFC1/MAPK1/CCT3/CCT7/RPA1/NOP10/SMG5/HSP90AA1/CCT6A/CCT5/CCT8/MAPK15/SRC	39
BP	GO:0019058	viral life cycle	99/2890	328/18670	9.98898e-12	7.3526e-10	5.6817e-10	NUP205/LTF/ILF3/TOP2A/PKN2/HSPA1B/NUP210/NECTIN4/CHMP5/PLSCR1/NUP62/TRIM8/VPS28/TFRC/GSN/XPO1/RAD23A/SCARB1/ISG15/DDB1/VCP/PCBP2/PPIA/TPR/IFI16/SLC1A5/FCN3/HSP90AB1/KPNA2/PCBP1/SRPK1/CHMP2A/TNFRSF14/SMC3/NEDD4L/LGALS9/GRK2/NUP188/PABPC1/VAMP8/STAU1/ITCH/ITGAV/STOM/SNF8/RAN/RAB7A/IFITM2/GAS6/TRIM28/NUP54/SMARCB1/NUP37/HTATSF1/DDX3X/ITGA5/NUP50/ADAR/LARP1/CD74/NUCKS1/NUP153/DEK/PPID/WWP2/TRIM25/NUP…	99
BP	GO:0071826	ribonucleoprotein complex subunit organization	78/2890	236/18670	1.20109e-11	8.64802e-10	6.68273e-10	NOL3/SNRPC/TGS1/EIF3M/CPSF6/DHX9/SF3A2/VCP/TRAF7/KIF5B/EIF2S2/USP39/SNRPD1/SNRNP200/RUVBL2/HSP90AB1/SNRPG/EIF4H/SRPK1/AGO2/RPS28/PRPF19/SNRPD2/SRSF5/NOP2/EIF3I/SNRPF/DDX1/MRPL11/RBMX/DENR/EIF5/POLR2D/SNRPD3/SRSF9/RPL11/CPSF7/RRS1/PSIP1/RUVBL1/ADAR/NCBP1/SF3A3/EIF3B/LSM4/SNRPE/PTGES3/RPS14/CLNS1A/NOP53/RPF2/SART3/RPS27/EIF2S3/SRSF1/RPLP0/RPL10/SNRPB/CELF2/PRMT5/EIF3A/ERAL1/MRPS7/HSP90AA1/NUDT21/DD…	78
BP	GO:0043687	post-translational protein modification	106/2890	361/18670	1.20286e-11	8.64802e-10	6.68273e-10	CUL4B/RNF7/PSMC5/HIF1A/MELTF/PSMA5/PSMD11/PSMA7/DDB1/CAND1/KTN1/CHML/PSMD12/ICMT/FBXO2/DCAF13/PSMB5/IGFBP4/PSMB3/IGFBP7/MXRA8/LAMB1/LRR1/MSLN/WSB2/UBD/PSMC4/PSMB1/PSMC2/SDC2/PSMB6/RBBP7/QSOX1/CST3/PSMB4/OBSL1/DCAF7/WDR5/TMEM132A/PSMA1/RAB11B/PSMB2/DTL/PSMB9/WDTC1/PSMD8/CRTAP/NUCB1/FBXW4/GAS6/SERPIND1/CKAP4/CISH/WFS1/ELOC/PNPLA2/FUCA2/ELOB/CALU/HSP90B1/LAMC1/GOLM1/PSMD1/SKP1/APOL1/PSMA6/PSMD14/PSM…	106
BP	GO:0060218	hematopoietic stem cell differentiation	39/2890	83/18670	1.21713e-11	8.65002e-10	6.68428e-10	PSMC5/PSMA5/PSMD11/HSPA9/PSMA7/PSMD12/PSMB5/PSMB3/XRCC5/PSMC4/PSMB1/PSMC2/PSMB6/PSMB4/TCF3/PSMA1/PSMB2/ITCH/PSMB9/PSMD8/PUS7/LDB1/CDK6/PSMD1/PSMA6/PSMD14/PSMA3/PSME3/PSMD7/PSMD2/PSMC6/EIF2AK2/PSMB7/PSMD3/PSME4/PSMC3/PSMA4/PSME2/PSMD4	39
BP	GO:0007051	spindle organization	62/2890	170/18670	1.46449e-11	1.02345e-09	7.90869e-10	KIF2A/PRC1/HSPA1B/HNRNPU/CHMP5/NUP62/WASHC5/MZT1/TUBB/VCP/KIF23/AURKB/STAG2/KNSTRN/CHEK2/TPR/KIFC1/PARP3/BCCIP/TUBG1/KIF11/POC1A/CDC20/SPC25/SPAG5/CHMP2A/SMC3/CENPW/SMC1A/RAN/INTS13/CCNB1/FBXO5/PLK1/MAPRE1/AURKA/CKAP5/CLTC/TTK/NEK2/RACGAP1/KIF3B/HAUS1/BIRC5/MYBL2/TUBGCP6/DRG1/ESPL1/DYNC1H1/PSRC1/RCC1/CCDC69/HSPA1A/NDC80/TACC3/TPX2/KIF4A/KPNB1/MAPK15/NUF2/ASPM/STMN1	62
BP	GO:0007004	telomere maintenance via telomerase	35/2890	70/18670	1.47319e-11	1.02345e-09	7.90869e-10	HNRNPU/GAR1/TERF2IP/AURKB/SMG7/TNKS2/PARN/XRCC5/HSP90AB1/DKC1/TNKS1BP1/CCT2/CCT4/EXOSC10/NAT10/HNRNPA1/STN1/PKIB/NEK2/PTGES3/HNRNPC/TCP1/RFC1/MAPK1/CCT3/CCT7/RPA1/NOP10/SMG5/HSP90AA1/CCT6A/CCT5/CCT8/MAPK15/SRC	35
BP	GO:2000573	positive regulation of DNA biosynthetic process	34/2890	67/18670	1.68742e-11	1.15926e-09	8.95814e-10	RFC5/AURKB/RGCC/TNKS2/HNRNPD/PARN/XRCC5/HSP90AB1/DKC1/PARM1/RFC3/CCT2/RFC4/CCT4/HNRNPA2B1/MYC/HNRNPA1/SMOC2/PKIB/NEK2/PTGES3/TCP1/GREM1/MAPK1/CCT3/CCT7/DSCC1/HSP90AA1/CCT6A/CCT5/CCT8/MAPK15/SRC/RFC2	34
BP	GO:0051054	positive regulation of DNA metabolic process	67/2890	191/18670	1.71038e-11	1.16212e-09	8.98024e-10	CEBPG/CDK2/TFRC/RFC5/MSH2/DHX9/AURKB/FOXM1/RGCC/TNKS2/HNRNPD/PARP3/USP9X/MAD2L2/PARN/XRCC5/HSP90AB1/FAM168A/TNFSF13/DKC1/PARM1/RFC3/CCT2/PARP1/HMGB1/RFC4/CCT4/DHX36/HNRNPA2B1/GNL3/ACTR2/RAD51/MYC/HNRNPA1/TIMELESS/SMOC2/TRIM28/UBE2N/PKIB/NEK2/PTGES3/TCP1/GREM1/MAPK1/CCT3/CCT7/HSF1/TGFB1/STAT6/PRKDC/DSCC1/PRKCD/SMCHD1/PCNA/HSP90AA1/CCT6A/BRCC3/NBN/NSD2/CCT5/CCT8/MAPK15/PARP9/NABP2/SRC/DTX3L/RFC2	67
BP	GO:0022618	ribonucleoprotein complex assembly	76/2890	229/18670	1.7507e-11	1.17658e-09	9.092e-10	NOL3/SNRPC/TGS1/EIF3M/CPSF6/DHX9/SF3A2/TRAF7/EIF2S2/USP39/SNRPD1/SNRNP200/RUVBL2/HSP90AB1/SNRPG/EIF4H/SRPK1/AGO2/RPS28/PRPF19/SNRPD2/SRSF5/NOP2/EIF3I/SNRPF/DDX1/MRPL11/RBMX/DENR/EIF5/POLR2D/SNRPD3/SRSF9/RPL11/CPSF7/RRS1/PSIP1/RUVBL1/ADAR/NCBP1/SF3A3/EIF3B/LSM4/SNRPE/PTGES3/RPS14/CLNS1A/NOP53/RPF2/SART3/RPS27/EIF2S3/SRSF1/RPLP0/RPL10/SNRPB/CELF2/PRMT5/EIF3A/ERAL1/MRPS7/HSP90AA1/NUDT21/DDX23/SRPK2/…	76
BP	GO:0032200	telomere organization	63/2890	175/18670	1.92001e-11	1.2765e-09	9.8641e-10	HNRNPU/GAR1/TERF2IP/POLA2/RFC5/AURKB/POLD1/SMG7/TNKS2/HNRNPD/FEN1/PARP3/EXO1/PARN/XRCC5/HSP90AB1/DKC1/TNKS1BP1/RFC3/CCT2/POLE2/PARP1/RFC4/CCT4/DHX36/HNRNPA2B1/EXOSC10/GNL3/NAT10/RAD51/MYC/HNRNPA1/POLD2/STN1/RECQL4/PKIB/NEK2/PTGES3/APEX1/HNRNPC/RPA3/TCP1/CCNE1/RFC1/MAPK1/CCT3/CCT7/PRKDC/RPA1/NOP10/PCNA/SMG5/HSP90AA1/CCT6A/POLE3/NBN/CCT5/CCT8/MAPK15/PRIM1/NABP2/SRC/RFC2	63
BP	GO:0051028	mRNA transport	57/2890	152/18670	2.67112e-11	1.75697e-09	1.3577e-09	NUP205/SRSF2/RBM8A/ZFP36L1/NUP210/NUP62/KHSRP/XPO1/DHX9/EIF4A3/SMG7/TPR/FYTTD1/IGF2BP3/SRSF3/IWS1/AGFG1/CASC3/MAGOH/ZFP36/MVP/NUP188/SRSF5/MYO1C/SLBP/HNRNPA2B1/HNRNPA1/POLR2D/NUP54/NUP37/SRSF9/U2AF2/NUP50/NCBP1/EIF5A/NUP153/IGF2BP2/HSF1/LRPPRC/NUP98/NUP155/SRSF1/NUP85/NUP107/ALYREF/CPSF4/NCBP2/SMG5/SENP2/DDX39A/G3BP2/RANBP2/HNRNPA3/SRSF7/CPSF3/NDC1/NUTF2	57
BP	GO:0090175	regulation of establishment of planar polarity	46/2890	110/18670	2.88571e-11	1.87489e-09	1.44882e-09	PSMC5/PTK7/PSMA5/PSMD11/PSMA7/PSMD12/PSMB5/PSMB3/PSMC4/PSMB1/PSMC2/PSMB6/PSMB4/PSMA1/PSMB2/RSPO3/PSMB9/DVL3/PSMD8/AP2M1/AP2S1/GPC6/CLTC/FZD6/RAC1/PSMD1/PSMA6/PSMD14/PSMA3/AP2B1/PSME3/CTHRC1/GPC4/PSMD7/SAPCD2/PFN1/PSMD2/PSMC6/PSMB7/PSMD3/PSME4/PSMC3/PSMA4/PSME2/PSMD4/AP2A1	46
BP	GO:0006413	translational initiation	67/2890	193/18670	2.91104e-11	1.87489e-09	1.44882e-09	RPL27A/RPS13/EIF3M/RPS9/NPM1/CDC123/TPR/EIF2S2/EIF4G1/RPL10A/ABCE1/RPLP2/RPL31/EIF2A/UHMK1/RPL15/EIF4H/RPL29/AGO2/RPS28/EIF4EBP1/PABPC1/EIF4G3/RPL13/YTHDF3/EIF3I/DDX1/RPS4X/EIF5B/DENR/EIF5/POLR2D/MTIF2/RPL21/PAIP1/DDX3X/RPL11/RPL34/EIF2AK1/RPLP1/NCBP1/LARP1/EIF3B/RPS14/RPS15A/RPS27/EIF2S3/RPLP0/RPL26/RPL10/EIF2B1/EIF2AK2/PPP1R15B/RPS23/EIF4G2/NCBP2/EIF3A/RPL9/KHDRBS1/RPS11/EIF2S1/RPL13A/RPL3/EIF3…	67
BP	GO:0051983	regulation of chromosome segregation	44/2890	103/18670	3.293e-11	2.09904e-09	1.62202e-09	HNRNPU/CENPF/BUB1B/WAPL/AURKB/KNSTRN/TPR/CDT1/ZW10/FEN1/MAD2L2/CDC20/CSNK2A1/SPAG5/RCC2/RMI2/PTTG1/CDCA5/CCNB1/FBXO5/PUM2/TRIP13/PLK1/BUB3/TTK/NEK2/BUB1/CDC6/RACGAP1/ECT2/DUSP1/ESPL1/CDC27/DYNC1H1/MKI67/NDC80/RAD21/MAD2L1/SFPQ/KIF2C/TACC3/MAPK15/DLGAP5/NIPBL	44
BP	GO:0072331	signal transduction by p53 class mediator	84/2890	267/18670	3.58983e-11	2.26489e-09	1.75019e-09	PRKAB1/SUPT16H/CNOT11/HIPK2/CHD4/CDK2/NDRG1/PAK1IP1/RFC5/MSH2/TRIAP1/AURKB/RBL2/FOXM1/RGCC/KDM1A/CHEK2/MEAF6/BOK/SNW1/CHEK1/IFI16/PRMT1/EXO1/TFDP1/CSNK2A1/PHLDA3/RBBP7/TNKS1BP1/RFC3/TAF6/RFC4/GTSE1/NOP2/NUPR1/RMI2/CCNB1/CNOT8/RBBP8/MIF/AURKA/CNOT9/RPL11/RRS1/USP10/PERP/TAF2/SNAI2/MTA2/CD74/RPA3/NOP53/RHNO1/RPF2/HDAC1/PTTG1IP/E2F1/BTG2/NOC2L/ZMPSTE24/RPL26/TAF13/RPA1/SSRP1/PMAIP1/BCL2L12/PRMT5/PCN…	84
BP	GO:0034612	response to tumor necrosis factor	94/2890	312/18670	3.71284e-11	2.31884e-09	1.79187e-09	NOL3/RACK1/TRADD/HSPA1B/ZFP36L1/NPNT/PSMC5/CYBA/LTBR/CLDN18/PSMA5/TNFSF12/PSMD11/CCL4/DHX9/PSMA7/PSMD12/ADAM17/CEBPA/ASS1/PSMB5/PSMB3/ASAH1/UBD/PSMC4/CPNE1/PSMB1/PSMC2/PSMB6/PSMB4/TNFSF13/TNFRSF14/FABP4/KRT8/PSMA1/ZFP36/PSMB2/ACTN4/IGBP1/CHI3L1/PSMB9/KLF2/PSMD8/ARHGEF2/GGT1/TXNDC17/CXCL16/GAS6/SMPD4/PSMD1/PSMA6/PSMD14/MAPK1/SPHK1/PSMA3/STAT1/KRT18/GSS/YBX3/PSME3/CX3CL1/POSTN/AIM2/ADAM10/COL1A1/CA…	94
BP	GO:0060071	Wnt signaling pathway, planar cell polarity pathway	45/2890	108/18670	5.46956e-11	3.34834e-09	2.58742e-09	PSMC5/PTK7/PSMA5/PSMD11/PSMA7/PSMD12/PSMB5/PSMB3/PSMC4/PSMB1/PSMC2/PSMB6/PSMB4/PSMA1/PSMB2/RSPO3/PSMB9/DVL3/PSMD8/AP2M1/AP2S1/GPC6/CLTC/FZD6/RAC1/PSMD1/PSMA6/PSMD14/PSMA3/AP2B1/PSME3/CTHRC1/GPC4/PSMD7/PFN1/PSMD2/PSMC6/PSMB7/PSMD3/PSME4/PSMC3/PSMA4/PSME2/PSMD4/AP2A1	45
BP	GO:2000278	regulation of DNA biosynthetic process	45/2890	108/18670	5.46956e-11	3.34834e-09	2.58742e-09	HNRNPU/RFC5/AURKB/SMG7/RGCC/TNKS2/HNRNPD/PARP3/TFDP1/PARN/XRCC5/HSP90AB1/DKC1/PARM1/RFC3/CCT2/SH2B1/RFC4/CCT4/HNRNPA2B1/EXOSC10/NAT10/MYC/HNRNPA1/SMOC2/STN1/PKIB/NEK2/PTGES3/HNRNPC/TCP1/GREM1/MAPK1/CCT3/CCT7/DUSP1/DSCC1/SMG5/HSP90AA1/CCT6A/CCT5/CCT8/MAPK15/SRC/RFC2	45
BP	GO:0033044	regulation of chromosome organization	100/2890	342/18670	5.97006e-11	3.61891e-09	2.7965e-09	TOP2A/HNRNPU/CENPF/UBR5/TERF2IP/ARRB1/BUB1B/WAPL/AURKB/SMG7/KDM1A/TNKS2/TPR/CDT1/ZW10/HNRNPD/FEN1/SNW1/MAD2L2/CHEK1/PARN/EID1/RUVBL2/XRCC5/CDC20/DKC1/IWS1/CCT2/PARP1/DNMT1/CDC45/CCT4/ATAD2/DHX36/RMI2/HNRNPA2B1/PTTG1/EXOSC10/GNL3/CDCA5/CCNB1/NAT10/FBXO5/TRIP13/MYC/PLK1/AUTS2/HNRNPA1/STN1/WBP2/TRIM28/SMARCB1/UBE2N/BUB3/PKIB/TTK/NEK2/SNAI2/MCM2/BUB1/HNRNPC/CDC6/TCP1/MAPK1/CCT3/LRRK2/CCT7/SART3/DUSP1…	100
BP	GO:0043903	regulation of interspecies interactions between organisms	73/2890	222/18670	7.0957e-11	4.25948e-09	3.2915e-09	POLR2C/LTF/ILF3/TOP2A/PKN2/PLSCR1/TRIM8/RRP1B/GSN/RAD23A/CCL4/DHX9/ISG15/DDB1/PPIA/SNW1/IFI16/FCN3/KPNA2/POLR2L/SRPK1/GAPDH/CHMP2A/POLR2B/SMC3/LGALS9/KRT6A/ZFP36/NELFB/PABPC1/STAU1/SP1/ITGAV/STOM/SNF8/RAB7A/HPN/IFITM2/POLR2D/TRIM28/SMARCB1/DDX3X/JUN/FUCA2/ADAR/LARP1/TARDBP/CD74/NUCKS1/PPID/POLR2K/STAT1/HDAC1/TRIM25/TMPRSS2/NELFE/EIF2AK2/LAMP3/PSMC3/TAF11/SRPK2/CFL1/OAS3/SLPI/OAS1/CXCL8/POLR2H/BAD…	73
BP	GO:0034504	protein localization to nucleus	82/2890	262/18670	8.1908e-11	4.86959e-09	3.76296e-09	HNRNPU/UBR5/NUP62/CLDN18/IPO5/TRIM8/TNPO3/KPNA4/PLRG1/XPO1/RANGAP1/IPO7/CSE1L/TPR/KPNA2/GSK3B/CHP1/DKC1/SUMO1/CCT2/PARP1/TNPO1/NUP188/IPO8/CCT4/GTSE1/TXN/PHB2/RAN/INTS13/PLK1/TRIM28/NUP54/RPL11/BYSL/OSBPL8/RRS1/NUP50/JUP/TARDBP/SKP1/NUP153/NOP53/TCP1/IPO9/TMEM98/NMD3/RPF2/MAPK1/CCT3/LRRK2/CCT7/CD2AP/ECT2/PTTG1IP/TGFB1/MCRS1/NUP98/NUP155/COL1A1/AGTR2/NUP85/NOLC1/NUP107/PRKCD/HYAL2/KPNA3/CCT6A/MED1…	82
BP	GO:0006457	protein folding	74/2890	227/18670	8.32267e-11	4.90086e-09	3.78713e-09	DNAJB2/HSPBP1/SUCO/HSPA1B/FKBP4/LMAN1/ERO1A/PFDN2/TTC1/HSPD1/DERL1/HSPA9/VCP/HSPE1/GNB1/DNAJC4/PDRG1/PPIA/DNAJA1/PFDN4/EMC1/HSPA13/RUVBL2/HSP90AB1/CSNK2A1/PPIL1/CCT2/AIP/CCT4/PFDN5/CRTAP/HSPA8/ERP27/WFS1/HSP90B1/EMC3/CD74/PTGES3/TCP1/PPID/BAG5/CCT3/SPHK1/CCT7/GANAB/CLU/HSPH1/GRN/GNB4/HSPA1A/SIL1/PDCD5/DNAJB4/PDCL3/HSP90AA1/DNAJC10/CCT6A/DNAJB11/BAG1/PDIA4/VBP1/RANBP2/PPIF/SGTA/FKBP9/CLGN/MPDU1/CC…	74
BP	GO:0006278	RNA-dependent DNA biosynthetic process	36/2890	77/18670	8.91538e-11	5.20036e-09	4.01856e-09	HNRNPU/GAR1/TERF2IP/AURKB/SMG7/TNKS2/PPIA/PARN/XRCC5/HSP90AB1/DKC1/TNKS1BP1/CCT2/CCT4/EXOSC10/NAT10/HNRNPA1/STN1/PKIB/NEK2/PTGES3/HNRNPC/TCP1/RFC1/MAPK1/CCT3/CCT7/RPA1/NOP10/SMG5/HSP90AA1/CCT6A/CCT5/CCT8/MAPK15/SRC	36
BP	GO:0033238	regulation of cellular amine metabolic process	37/2890	81/18670	1.14009e-10	6.58801e-09	5.09087e-09	PSMC5/PSMA5/PSMD11/PSMA7/PSMD12/PSMB5/AZIN1/PSMB3/PSMC4/PSMB1/PSMC2/PSMB6/COMT/PSMB4/PSMA1/PSMB2/PSMB9/PSMD8/PSMD1/MAOB/PSMA6/PSMD14/PSMA3/PSME3/PSMD7/PSMD2/PSMC6/PSMB7/PSMD3/PSME4/PSMC3/HPRT1/PSMA4/PNKD/PSME2/SLC7A11/PSMD4	37
BP	GO:0050684	regulation of mRNA processing	52/2890	137/18670	1.16848e-10	6.68957e-09	5.16934e-09	SRSF2/RBM8A/ZFP36L1/HNRNPU/CPSF6/DHX9/RBM42/TRA2B/SNW1/SRPK1/SRSF3/IWS1/PRPF19/MAGOH/SRSF5/PTBP1/SRSF8/DHX36/HNRNPA2B1/CIRBP/CCNB1/VIRMA/HNRNPA1/SF3B4/RBMX/PAPOLA/SRSF9/U2AF2/CPSF7/NCBP1/SMU1/SNRPA/HSF1/SART3/NUP98/SRSF1/CELF2/NELFE/CPSF4/NCBP2/HNRNPL/KHDRBS1/NUDT21/SRPK2/WTAP/RBM17/SRSF7/THRAP3/CDC73/C1QBP/HNRNPK/DDX17	52
BP	GO:1903829	positive regulation of cellular protein localization	95/2890	324/18670	1.52081e-10	8.62677e-09	6.66631e-09	RACK1/GZMB/DDRGK1/UBR5/VIL1/NUP62/IPO5/TRIM8/VPS28/YWHAG/UBE2L3/NPEPPS/KIF5B/AGR2/TPR/CDT1/HUWE1/LGALS3/TFDP1/GPD1L/HSP90AB1/NPTN/GSK3B/CHP1/YWHAH/DKC1/CCT2/PARP1/PRKCI/CCT4/GTSE1/YWHAB/MYO1C/TOMM7/STOM/NMT1/RAN/GNL3/ACSL3/ARF6/PAK1/PLK1/ANP32B/TYROBP/GAS6/TRIM28/TM9SF4/GSK3A/MFF/SQSTM1/JUP/PPP3R1/TARDBP/EDEM2/TCP1/KIF20B/NMD3/MAPK1/CCT3/CCT7/SAE1/RTN4/AP2B1/CD2AP/ECT2/SEC16A/E2F1/TGFB1/MCRS1/YWH…	95
BP	GO:0002474	antigen processing and presentation of peptide antigen via MHC class I	41/2890	96/18670	1.54378e-10	8.67747e-09	6.70549e-09	PSMC5/CYBA/PSMA5/PSMD11/PSMA7/PSMD12/PSMB5/PSMB3/NCF4/MR1/PSMC4/PSMB1/PSMC2/PSMB6/TAP2/PSMB4/HLA-E/CD207/PSMA1/PSMB2/VAMP8/ITGAV/PSMB9/PSMD8/PSMD1/PSMA6/PSMD14/PSMA3/PSME3/PSMD7/PSMD2/PSMC6/PSMB7/PSMD3/SEC23A/PSME4/PSMC3/TAP1/PSMA4/PSME2/PSMD4	41
BP	GO:0070498	interleukin-1-mediated signaling pathway	42/2890	100/18670	1.75534e-10	9.77771e-09	7.55569e-09	PSMC5/PSMA5/PSMD11/PSMA7/RIPK2/PSMD12/TAB2/PSMB5/PSMB3/PSMC4/PSMB1/PSMC2/PSMB6/PSMB4/PSMA1/PSMB2/PSMB9/PSMD8/IL1R1/UBE2N/SQSTM1/IRAK1/PSMD1/SKP1/PSMA6/PSMD14/PSMA3/PSME3/PSMD7/PSMD2/PSMC6/PSMB7/PSMD3/PSME4/PSMC3/VRK2/CUL1/PSMA4/RPS6KA4/PSME2/PSMD4/EGR1	42
BP	GO:0002831	regulation of response to biotic stimulus	111/2890	400/18670	1.78223e-10	9.83886e-09	7.60295e-09	LSM14A/LTF/NMI/PSMC5/CYBA/DDX58/PLSCR1/HSPD1/PSMA5/PSMD11/PARP14/DHX9/PSMA7/PCBP2/RIPK2/PSMD12/RNF26/TAB2/MUC21/PSMB5/DDX60/PSMB3/IFI16/ABCE1/NRAS/XRCC5/PSMC4/HSP90AB1/PSMB1/PSMC2/PSMB6/PSMB4/HLA-E/SUMO1/PSMA1/LGALS9/HMGB1/PSMB2/ITCH/YTHDF3/PSMB9/PSMD8/SIGIRR/HMGB2/PUM2/SPINK5/PAK1/MIF/SELENOK/EREG/CD274/UBE2K/KRAS/LBP/ADAR/PSMD1/SKP1/UNC13B/NOP53/HMGB3/PSMA6/PSMD14/NPLOC4/NONO/PSMA3/STAT1/LY86/P…	111
BP	GO:2001233	regulation of apoptotic signaling pathway	112/2890	406/18670	2.17196e-10	1.18843e-08	9.18354e-09	PPP2R1B/TMEM14A/NOL3/RACK1/GZMB/TRADD/HSPA1B/IVNS1ABP/HIF1A/ITGA6/LTBR/TNFSF12/GSN/RB1CC1/MAZ/DEPTOR/YWHAG/TRIAP1/TRAF7/SERPINE1/KDM1A/DNAJA1/MAGEA3/LGALS3/BOK/MLLT11/TFDP1/CSNK2A1/GSK3B/SKIL/YWHAH/SOD2/PARP1/LGALS9/SIAH2/YWHAB/NUPR1/ITGAV/FIGNL1/CTSH/TMBIM1/NMT1/HMGB2/ARHGEF2/CREB3L1/MIF/ENO1/GSK3A/MFF/GCLC/WFS1/DDX3X/RPL11/INHBA/BNIP3/GPX1/PPP3R1/S100A8/SNAI2/CD74/BIRC6/BAG5/SERINC3/MOAP1/NONO/…	112
BP	GO:0002833	positive regulation of response to biotic stimulus	78/2890	249/18670	2.24554e-10	1.21791e-08	9.41134e-09	LSM14A/PSMC5/CYBA/PLSCR1/HSPD1/PSMA5/PSMD11/DHX9/PSMA7/RIPK2/PSMD12/TAB2/MUC21/PSMB5/DDX60/PSMB3/IFI16/NRAS/XRCC5/PSMC4/PSMB1/PSMC2/PSMB6/PSMB4/HLA-E/PSMA1/HMGB1/PSMB2/PSMB9/PSMD8/HMGB2/PUM2/PAK1/MIF/EREG/CD274/UBE2K/KRAS/LBP/PSMD1/SKP1/UNC13B/HMGB3/PSMA6/PSMD14/NONO/PSMA3/LY86/PSME3/OPTN/AIM2/PRKDC/GRN/PSMD7/PSMD2/PSMC6/PRKCD/CGAS/PSMB7/PSMD3/PSME4/PSMC3/BCL10/MED1/MMP12/PGC/CUL1/SFPQ/ANKRD17/PS…	78
BP	GO:0051222	positive regulation of protein transport	119/2890	440/18670	2.28476e-10	1.22841e-08	9.49248e-09	RACK1/GZMB/HIF1A/DDX58/UBR5/IPO5/VEGFC/ARRB1/VPS28/DHX9/YWHAG/UBE2L3/PPARD/NPEPPS/RIPK2/KIF5B/ANG/RGCC/PPIA/TPR/HUWE1/GLUD1/PHPT1/TFDP1/PLA2G1B/ALOX15B/GSK3B/CHP1/HLA-E/GAPDH/YWHAH/IGHD/TNFRSF14/CHIA/LGALS9/HMGB1/CLTRN/LPL/GTSE1/YWHAB/MYO1C/DHX36/TOMM7/HK1/STOM/NMT1/ORM1/RAN/IFIH1/ACSL3/OXCT1/ARF6/PAK1/ANP32B/AGER/MIF/IL33/SELENOK/GAS6/PAEP/TRIM28/TM9SF4/GSK3A/MFF/CD274/JUP/PPP3R1/RAC1/NMU/TARDBP…	119
BP	GO:2000736	regulation of stem cell differentiation	46/2890	116/18670	2.48134e-10	1.3226e-08	1.02203e-08	LTBP3/CDK12/PSMC5/HNRNPU/PSMA5/PSMD11/HSPA9/PSMA7/PSMD12/PSMB5/PSMB3/PSMC4/PSMB1/PSMC2/PSMB6/PSMB4/TCF3/PSMA1/NELFB/PSMB2/ITCH/DHX36/PSMB9/PSMD8/LBH/PUS7/LDB1/CDK6/PWP1/PSMD1/PSMA6/PSMD14/PSMA3/PSME3/PSMD7/PSMD2/PSMC6/EIF2AK2/PSMB7/PSMD3/PSME4/NUDT21/PSMC3/PSMA4/PSME2/PSMD4	46
BP	GO:0002495	antigen processing and presentation of peptide antigen via MHC class II	42/2890	101/18670	2.55798e-10	1.35179e-08	1.04459e-08	HLA-DQA1/KIF2A/ACTR1B/CAPZA2/RILP/CTSD/HLA-DQB2/KIF23/KIF3C/KIF11/HLA-DRA/CTSF/CTSL/RAB7A/HLA-DMA/HLA-DRB5/AP2M1/AP2S1/CTSV/HLA-DPA1/HLA-DMB/CLTC/HLA-DPB1/CD74/RACGAP1/KIF3B/HLA-DOA/CTSE/AP2B1/KIF22/CAPZA1/DYNC1H1/DYNLL1/HLA-DQB1/SEC23A/HLA-DRB1/KIF2C/KIF4A/HLA-DOB/AP2A1/DYNC1I2/TREM2	42
BP	GO:0007088	regulation of mitotic nuclear division	58/2890	164/18670	2.66869e-10	1.39835e-08	1.08057e-08	HSPA1B/HNRNPU/CENPF/CHMP5/NUP62/ANLN/BUB1B/AURKB/STAG2/RGCC/TPR/CDT1/ZW10/MAD2L2/CHEK1/KIF11/CDC20/OBSL1/CHMP2A/SMC3/SH2B1/KNTC1/SMC1A/PHB2/PTTG1/UBE2C/CDCA5/PKMYT1/CCNB1/FBXO5/TRIP13/PLK1/AURKA/EREG/BUB3/TTK/NEK2/BUB1/CDC6/KIF20B/SPHK1/NUSAP1/DUSP1/TGFB1/RANBP1/DRG1/ESPL1/CDC27/RCC1/HSPA1A/PRMT5/MKI67/NDC80/RAD21/MAD2L1/TACC3/DLGAP5/NIPBL	58
BP	GO:0001736	establishment of planar polarity	48/2890	124/18670	2.7266e-10	1.40488e-08	1.08562e-08	WDR1/PSMC5/PTK7/PSMA5/PSMD11/PSMA7/PSMD12/PSMB5/PSMB3/PSMC4/PSMB1/PSMC2/PSMB6/PSMB4/PSMA1/PSMB2/RSPO3/PSMB9/DVL3/PSMD8/AP2M1/AP2S1/GPC6/CLTC/FZD6/RAC1/PSMD1/PSMA6/PSMD14/PSMA3/AP2B1/PSME3/CTHRC1/EXOC5/GPC4/PSMD7/SAPCD2/PFN1/PSMD2/PSMC6/PSMB7/PSMD3/PSME4/PSMC3/PSMA4/PSME2/PSMD4/AP2A1	48
BP	GO:0007164	establishment of tissue polarity	48/2890	124/18670	2.7266e-10	1.40488e-08	1.08562e-08	WDR1/PSMC5/PTK7/PSMA5/PSMD11/PSMA7/PSMD12/PSMB5/PSMB3/PSMC4/PSMB1/PSMC2/PSMB6/PSMB4/PSMA1/PSMB2/RSPO3/PSMB9/DVL3/PSMD8/AP2M1/AP2S1/GPC6/CLTC/FZD6/RAC1/PSMD1/PSMA6/PSMD14/PSMA3/AP2B1/PSME3/CTHRC1/EXOC5/GPC4/PSMD7/SAPCD2/PFN1/PSMD2/PSMC6/PSMB7/PSMD3/PSME4/PSMC3/PSMA4/PSME2/PSMD4/AP2A1	48
BP	GO:0006979	response to oxidative stress	121/2890	451/18670	2.78189e-10	1.42152e-08	1.09848e-08	CAT/NOL3/RACK1/PYCR1/HSPA1B/CYBA/NUDT1/PYCR2/HIF1A/ERO1A/EZH2/AQP1/CDK2/ALDH3B1/DHCR24/HBA2/HP/KPNA4/ATP2A2/PPP2CB/HMOX2/SIGMAR1/SDC1/BTG1/HNRNPD/PSMB5/SELENOP/GPX4/NCF4/ARL6IP5/RHOB/MMP14/PRODH/SOD2/HNRNPM/PARP1/FOS/FOSL1/TXN/STAU1/SP1/OSER1/KLF2/G6PD/NME2/PNPT1/PAWR/GJB2/PXDN/PRDX5/SELENOK/GCLC/LONP1/JUN/CYCS/BNIP3/LDHA/PSIP1/GPX1/SOD3/MAP1LC3A/APEX1/SCGB1A1/BAG5/MAPK1/NONO/SPHK1/LRRK2/STAT1/GS…	121
BP	GO:0032386	regulation of intracellular transport	104/2890	370/18670	3.03948e-10	1.54042e-08	1.19035e-08	GZMB/LMAN1/UBR5/NUP62/IPO5/CPSF6/XPO1/RANGAP1/NEFH/DHX9/YWHAG/UBE2L3/NPEPPS/KIF5B/TPR/HUWE1/SCFD1/TFDP1/MAP1B/ARHGAP1/UHMK1/GSK3B/CHP1/SCP2/SPAG5/EHD2/YWHAH/GDI1/IWS1/RAB11B/LGALS9/VAMP7/GTSE1/TXN/VAMP8/YWHAB/MYO1C/TOMM7/STOM/NMT1/RAN/MTMR2/ARV1/NUCB1/PAK1/OS9/ANP32B/XPO5/GAS6/TRIM28/BNIP3L/TM9SF4/GSK3A/MFF/NUP54/STXBP1/SNX4/PREB/JUP/PPP3R1/TARDBP/DNAJC13/EDEM2/NUP153/KIF20B/PPP1CC/MAPK1/LRRK2/PA…	104
BP	GO:0070555	response to interleukin-1	68/2890	207/18670	3.30403e-10	1.66088e-08	1.28344e-08	PSMC5/CYBA/HIF1A/PSMA5/PSMD11/CCL4/PSMA7/RIPK2/PSMD12/TAB2/PSMB5/PSMB3/PSMC4/PSMB1/PSMC2/PSMB6/PSMB4/PSMA1/LGALS9/PRKCI/PSMB2/IGBP1/CHI3L1/PSMB9/KLF2/PSMD8/IL1R1/RBMX/UBE2N/GCLC/SQSTM1/IRAK1/USP10/PSMD1/SKP1/PSMA6/PSMD14/PSMA3/PSME3/CX3CL1/FGB/HNMT/PSMD7/CCL17/PSMD2/PSMC6/YY1/PSMB7/HYAL2/PSMD3/PSME4/CCL19/PSMC3/GBP1/VRK2/CCL20/CUL1/PSMA4/GBP2/CXCL8/AKAP12/ABCC2/RPS6KA4/PSME2/PSMD4/SRC/EGR1/CCL8	68
BP	GO:0019886	antigen processing and presentation of exogenous peptide antigen via MHC class II	41/2890	98/18670	3.33205e-10	1.66146e-08	1.28389e-08	HLA-DQA1/KIF2A/ACTR1B/CAPZA2/RILP/CTSD/HLA-DQB2/KIF23/KIF3C/KIF11/HLA-DRA/CTSF/CTSL/RAB7A/HLA-DMA/HLA-DRB5/AP2M1/AP2S1/CTSV/HLA-DPA1/HLA-DMB/CLTC/HLA-DPB1/CD74/RACGAP1/KIF3B/HLA-DOA/CTSE/AP2B1/KIF22/CAPZA1/DYNC1H1/DYNLL1/HLA-DQB1/SEC23A/HLA-DRB1/KIF2C/KIF4A/HLA-DOB/AP2A1/DYNC1I2	41
BP	GO:0002504	antigen processing and presentation of peptide or polysaccharide antigen via MHC class II	42/2890	102/18670	3.70187e-10	1.83109e-08	1.41497e-08	HLA-DQA1/KIF2A/ACTR1B/CAPZA2/RILP/CTSD/HLA-DQB2/KIF23/KIF3C/KIF11/HLA-DRA/CTSF/CTSL/RAB7A/HLA-DMA/HLA-DRB5/AP2M1/AP2S1/CTSV/HLA-DPA1/HLA-DMB/CLTC/HLA-DPB1/CD74/RACGAP1/KIF3B/HLA-DOA/CTSE/AP2B1/KIF22/CAPZA1/DYNC1H1/DYNLL1/HLA-DQB1/SEC23A/HLA-DRB1/KIF2C/KIF4A/HLA-DOB/AP2A1/DYNC1I2/TREM2	42
BP	GO:0031146	SCF-dependent proteasomal ubiquitin-dependent protein catabolic process	40/2890	95/18670	4.32922e-10	2.12441e-08	1.64163e-08	CUL4B/RNF7/PSMC5/PSMA5/PSMD11/PSMA7/PSMD12/FBXO2/PSMB5/PSMB3/PSMC4/PSMB1/PSMC2/PSMB6/PSMB4/PSMA1/PSMB2/PSMB9/PSMD8/FBXW4/PSMD1/SKP1/PSMA6/PSMD14/PSMA3/CCNF/PSME3/PSMD7/PSMD2/PSMC6/PSMB7/PSMD3/SKP2/PSME4/PSMC3/CUL2/CUL1/PSMA4/PSME2/PSMD4	40
BP	GO:0071347	cellular response to interleukin-1	61/2890	179/18670	5.15958e-10	2.51195e-08	1.9411e-08	PSMC5/HIF1A/PSMA5/PSMD11/CCL4/PSMA7/RIPK2/PSMD12/TAB2/PSMB5/PSMB3/PSMC4/PSMB1/PSMC2/PSMB6/PSMB4/PSMA1/PSMB2/CHI3L1/PSMB9/KLF2/PSMD8/IL1R1/RBMX/UBE2N/SQSTM1/IRAK1/USP10/PSMD1/SKP1/PSMA6/PSMD14/PSMA3/PSME3/CX3CL1/FGB/PSMD7/CCL17/PSMD2/PSMC6/YY1/PSMB7/HYAL2/PSMD3/PSME4/CCL19/PSMC3/GBP1/VRK2/CCL20/CUL1/PSMA4/GBP2/CXCL8/AKAP12/ABCC2/RPS6KA4/PSME2/PSMD4/EGR1/CCL8	61
BP	GO:0051656	establishment of organelle localization	109/2890	401/18670	9.5522e-10	4.61416e-08	3.56558e-08	ACTR1B/HNRNPU/HIF1A/CENPF/LMAN1/CHMP5/CENPA/NUP62/NSF/XPO1/NEFH/KIF23/NPM1/MLPH/KIF5B/FAM91A1/KIFC1/CDT1/ZW10/SCFD1/KIF3C/MCFD2/ABCE1/BCCIP/PPP6R3/MAP1B/CDH3/SPAG5/PARD3/CHMP2A/RHOT2/RAB11B/LGALS9/VAMP7/WASL/ACTN4/VAMP8/MYO1C/RAB17/RAN/CDCA5/ACTR3/CCNB1/CD59/ACTR2/GBF1/ARHGEF2/PLK1/SPRY1/LLGL2/RAB6A/TMED9/SDAD1/KIF1A/STXBP1/SNX4/PREB/RRS1/FOLR1/BICDL2/YKT6/S100A13/KIF3B/NMD3/TFG/LRRK2/NUSAP1/PEF1…	109
BP	GO:0050792	regulation of viral process	67/2890	208/18670	1.12959e-09	5.41416e-08	4.18378e-08	POLR2C/LTF/ILF3/TOP2A/PKN2/PLSCR1/TRIM8/RRP1B/GSN/RAD23A/CCL4/DHX9/ISG15/DDB1/PPIA/SNW1/IFI16/FCN3/KPNA2/POLR2L/SRPK1/CHMP2A/POLR2B/SMC3/LGALS9/ZFP36/NELFB/PABPC1/STAU1/SP1/STOM/SNF8/RAB7A/HPN/IFITM2/POLR2D/TRIM28/SMARCB1/DDX3X/JUN/ADAR/LARP1/TARDBP/CD74/NUCKS1/PPID/POLR2K/STAT1/HDAC1/TRIM25/TMPRSS2/NELFE/EIF2AK2/LAMP3/PSMC3/TAF11/SRPK2/CFL1/OAS3/SLPI/OAS1/CXCL8/POLR2H/IGF2R/BANF1/PPIH/CCL8	67
BP	GO:0097193	intrinsic apoptotic signaling pathway	85/2890	289/18670	1.18091e-09	5.6166e-08	4.34021e-08	NOL3/RACK1/IVNS1ABP/HIF1A/ERO1A/HIPK2/MSH2/TRIAP1/MSH6/KDM1A/CHEK2/DNAJA1/MAGEA3/BOK/SNW1/IFI16/MLLT11/ARL6IP5/PHLDA3/SKIL/PRODH/SOD2/PARP1/TRIB3/NUPR1/FIGNL1/ARHGEF2/CREB3L1/ERN2/MIF/ENO1/SELENOK/UBE2K/WFS1/DDX3X/RPL11/BNIP3/GPX1/PERP/S100A8/SNAI2/CD74/BAG5/SERINC3/MOAP1/NONO/LRRK2/HDAC1/YBX3/VDAC2/PTTG1IP/E2F1/HERPUD1/PRKDC/NOC2L/CLU/RPL26/CASP3/PDCD10/OPA1/UBQLN1/PRKCD/PMAIP1/TPT1/MELK/BCL2L12…	85
BP	GO:0045787	positive regulation of cell cycle	106/2890	389/18670	1.39803e-09	6.5985e-08	5.09897e-08	FOXA1/CUL4B/PKN2/DDRGK1/HNRNPU/CNOT11/EZH2/NUP62/CDK2/PLRG1/RAD23A/TRIAP1/KIF23/NPM1/AURKB/RBL2/RGCC/CHEK2/TPR/ADAM17/CDT1/FEN1/EIF4G1/CHEK1/PTK6/PRMT1/TFDP1/CCND3/POC1A/CDK4/HSP90AB1/SPAG5/TNKS1BP1/CKS1B/SH2B1/CKS2/CDK10/FOSL1/CDC45/GTSE1/EIF4EBP1/RCC2/DTL/PHB2/DBF4/UBE2C/CDCA5/CCNB1/FBXO5/CNOT8/MIF/SMOC2/AURKA/CNOT9/EREG/DDX3X/RARA/HCFC1/APEX1/CDC6/RACGAP1/CCNE1/RHNO1/KIF20B/KIF3B/SPHK1/NUSAP1/…	106
BP	GO:0090307	mitotic spindle assembly	28/2890	56/18670	1.59437e-09	7.46818e-08	5.77102e-08	KIF2A/HSPA1B/HNRNPU/CHMP5/MZT1/KIF23/AURKB/STAG2/CHEK2/TPR/KIFC1/BCCIP/KIF11/CDC20/CHMP2A/SMC3/SMC1A/PLK1/NEK2/RACGAP1/KIF3B/BIRC5/MYBL2/DRG1/HSPA1A/TPX2/KIF4A/KPNB1	28
BP	GO:0002218	activation of innate immune response	51/2890	142/18670	1.70042e-09	7.8752e-08	6.08553e-08	PSMC5/PSMA5/PSMD11/PSMA7/PSMD12/TAB2/MUC21/PSMB5/PSMB3/IFI16/NRAS/XRCC5/PSMC4/PSMB1/PSMC2/PSMB6/PSMB4/PSMA1/HMGB1/PSMB2/PSMB9/PSMD8/PAK1/KRAS/PSMD1/SKP1/PSMA6/PSMD14/NONO/PSMA3/PSME3/AIM2/PRKDC/PSMD7/PSMD2/PSMC6/PRKCD/CGAS/PSMB7/PSMD3/PSME4/PSMC3/BCL10/CUL1/SFPQ/PSMA4/PAK2/PSME2/PSMD4/SRC/MUC1	51
BP	GO:0071356	cellular response to tumor necrosis factor	85/2890	291/18670	1.70674e-09	7.8752e-08	6.08553e-08	NOL3/RACK1/TRADD/HSPA1B/ZFP36L1/NPNT/PSMC5/CYBA/LTBR/CLDN18/PSMA5/TNFSF12/PSMD11/CCL4/DHX9/PSMA7/PSMD12/ADAM17/CEBPA/ASS1/PSMB5/PSMB3/ASAH1/PSMC4/CPNE1/PSMB1/PSMC2/PSMB6/PSMB4/TNFSF13/TNFRSF14/FABP4/KRT8/PSMA1/ZFP36/PSMB2/ACTN4/CHI3L1/PSMB9/KLF2/PSMD8/ARHGEF2/TXNDC17/GAS6/SMPD4/PSMD1/PSMA6/PSMD14/MAPK1/SPHK1/PSMA3/STAT1/KRT18/YBX3/PSME3/CX3CL1/POSTN/AIM2/COL1A1/PSMD7/TNFAIP3/CCL17/PSMD2/PSMC6/HSP…	85
BP	GO:0009308	amine metabolic process	50/2890	138/18670	1.73258e-09	7.93523e-08	6.13193e-08	MAOA/SLC44A1/AOC3/PSMC5/PSMA5/PSMD11/PSMA7/PSMD12/SAT2/PSMB5/AZIN1/PSMB3/SMS/PSMC4/PSMB1/PSMC2/PSMB6/COMT/PSMB4/PSMA1/PSMB2/IDO1/GDE1/PSMB9/PSMD8/SRM/INMT/PSMD1/MAOB/PSMA6/PSMD14/PSMA3/PSME3/HNMT/PSMD7/PSMD2/PSMC6/PSMB7/PSMD3/PSME4/PSMC3/HPRT1/PSMA4/PNKD/MOXD1/ABCC2/PSME2/SLC7A11/PSMD4/AOC1	50
BP	GO:0032204	regulation of telomere maintenance	35/2890	81/18670	2.29079e-09	1.04147e-07	8.04791e-08	HNRNPU/TERF2IP/AURKB/SMG7/TNKS2/HNRNPD/PARN/XRCC5/DKC1/CCT2/PARP1/CCT4/DHX36/HNRNPA2B1/EXOSC10/GNL3/NAT10/MYC/HNRNPA1/STN1/PKIB/NEK2/HNRNPC/TCP1/MAPK1/CCT3/CCT7/SMG5/CCT6A/NBN/CCT5/CCT8/MAPK15/NABP2/SRC	35
BP	GO:1900182	positive regulation of protein localization to nucleus	33/2890	74/18670	2.45488e-09	1.10792e-07	8.56143e-08	UBR5/IPO5/TRIM8/TPR/DKC1/CCT2/PARP1/CCT4/GTSE1/RAN/PLK1/TRIM28/JUP/TARDBP/TCP1/NMD3/MAPK1/CCT3/CCT7/CD2AP/ECT2/TGFB1/MCRS1/PRKCD/HYAL2/CCT6A/CCT5/CCT8/PARP9/CDK1/SRC/DTX3L/NUTF2	33
BP	GO:0000075	cell cycle checkpoint	68/2890	216/18670	2.50382e-09	1.12182e-07	8.66885e-08	MDC1/TOP2A/WDR76/CNOT11/CENPF/CDK2/MSH2/TRIAP1/BUB1B/CDC5L/AURKB/RBL2/RGCC/CHEK2/TPR/RFWD3/CDT1/ZW10/MAD2L2/CHEK1/PRMT1/TFDP1/CDC20/DONSON/TNKS1BP1/PRPF19/KNTC1/CDC45/GTSE1/DTL/ORC1/TAOK1/CCNB1/CNOT8/TRIP13/PLK1/TIMELESS/AURKA/CNOT9/BUB3/TTK/BUB1/CDC6/NOP53/RHNO1/E2F1/ZWINT/BTG2/DUSP1/TGFB1/PRKDC/RPL26/PRCC/ZWILCH/PCNA/NDC80/BRCC3/TOPBP1/PTPN11/MAD2L1/WAC/NBN/NSUN2/SOX4/NABP2/CDK1/MUC1/CNOT1	68
BP	GO:0051225	spindle assembly	42/2890	108/18670	2.96836e-09	1.32039e-07	1.02032e-07	KIF2A/HSPA1B/HNRNPU/CHMP5/WASHC5/MZT1/TUBB/KIF23/AURKB/STAG2/CHEK2/TPR/KIFC1/BCCIP/KIF11/CDC20/SPAG5/CHMP2A/SMC3/CENPW/SMC1A/FBXO5/PLK1/MAPRE1/AURKA/NEK2/RACGAP1/KIF3B/HAUS1/BIRC5/MYBL2/TUBGCP6/DRG1/DYNC1H1/RCC1/CCDC69/HSPA1A/TPX2/KIF4A/KPNB1/MAPK15/ASPM	42
BP	GO:0007093	mitotic cell cycle checkpoint	56/2890	165/18670	3.0879e-09	1.35408e-07	1.04636e-07	MDC1/TOP2A/CNOT11/CENPF/CDK2/MSH2/TRIAP1/BUB1B/AURKB/RBL2/RGCC/CHEK2/TPR/RFWD3/CDT1/ZW10/MAD2L2/PRMT1/TFDP1/CDC20/DONSON/TNKS1BP1/KNTC1/GTSE1/ORC1/TAOK1/CCNB1/CNOT8/TRIP13/PLK1/AURKA/CNOT9/BUB3/TTK/BUB1/CDC6/NOP53/E2F1/ZWINT/BTG2/DUSP1/TGFB1/PRKDC/RPL26/PRCC/ZWILCH/PCNA/NDC80/TOPBP1/MAD2L1/NBN/SOX4/NABP2/CDK1/MUC1/CNOT1	56
BP	GO:2001242	regulation of intrinsic apoptotic signaling pathway	56/2890	165/18670	3.0879e-09	1.35408e-07	1.04636e-07	NOL3/RACK1/IVNS1ABP/HIF1A/TRIAP1/KDM1A/DNAJA1/MAGEA3/BOK/SKIL/SOD2/PARP1/NUPR1/FIGNL1/ARHGEF2/CREB3L1/MIF/ENO1/WFS1/DDX3X/RPL11/GPX1/S100A8/SNAI2/CD74/BAG5/SERINC3/NONO/LRRK2/HDAC1/YBX3/VDAC2/PTTG1IP/HERPUD1/NOC2L/CLU/RPL26/OPA1/UBQLN1/PMAIP1/TPT1/BCL2L12/FIS1/HSPA1A/URI1/PPIF/DDIT3/RRM2B/SFPQ/HYOU1/BAD/DNM1L/HNRNPK/SRC/MUC1/PLAUR	56
BP	GO:0031396	regulation of protein ubiquitination	65/2890	204/18670	3.25992e-09	1.41944e-07	1.09687e-07	DNAJB2/NMI/HSPBP1/STUB1/HSPA1B/IVNS1ABP/UBR5/ARRB1/VPS28/AIMP2/DERL1/ISG15/UBE2L3/RIPK2/PLAA/KDM1A/DNAJA1/FBXO2/HUWE1/MAD2L2/NDFIP1/MAGEC2/HSP90AB1/CDC20/ARRDC3/CHP1/TSPO/TRIB3/SIAH2/UBE2S/UBE2C/FBXO5/PLK1/GSK3A/UBE2N/GCLC/WFS1/RPL11/U2AF2/BAG5/SPHK1/LRRK2/PEF1/PTTG1IP/HERPUD1/DCUN1D5/TNFAIP3/UBQLN1/UBE2D1/GTPBP4/MASTL/HSPA1A/SKP2/TRIP12/SENP2/BIRC2/HSP90AA1/RAB1A/BCL10/LIMK1/MAD2L1/SOX4/FANCI/DN…	65
BP	GO:1903320	regulation of protein modification by small protein conjugation or removal	71/2890	231/18670	3.53527e-09	1.52857e-07	1.1812e-07	DNAJB2/NMI/HSPBP1/STUB1/HSPA1B/IVNS1ABP/UBR5/ARRB1/VPS28/AIMP2/DERL1/ISG15/UBE2L3/VCP/RIPK2/PLAA/KDM1A/DNAJA1/FBXO2/HUWE1/MAD2L2/NDFIP1/MAGEC2/HSP90AB1/CDC20/ARRDC3/CHP1/TSPO/TRIB3/SIAH2/UBE2S/ITCH/UBE2C/GNL3/FBXO5/PLK1/GSK3A/UBE2N/GCLC/WFS1/RPL11/U2AF2/NOP53/BAG5/SPHK1/LRRK2/PEF1/PTTG1IP/HERPUD1/SART3/DCUN1D5/TNFAIP3/UBQLN1/UBE2D1/GTPBP4/MASTL/HSPA1A/SKP2/TRIP12/SENP2/BIRC2/HSP90AA1/RAB1A/BCL10/…	71
BP	GO:0002244	hematopoietic progenitor cell differentiation	56/2890	166/18670	3.96495e-09	1.70245e-07	1.31556e-07	TOP2A/PSMC5/ANLN/PSMA5/PSMD11/HSPA9/PSMA7/PSMD12/AGPAT5/PSMB5/PSMB3/XRCC5/PSMC4/PSMB1/PSMC2/PSMB6/PSMB4/TCF3/TMEM91/PSMA1/MLF1/PSMB2/ITCH/DHX36/PSMB9/PSMD8/PUS7/LDB1/INHBA/CDK6/RRS1/ADAR/PSMD1/PSMA6/PSMD14/PSMA3/CEBPD/PSME3/TGFB1/PRKDC/PSMD7/PSMD2/PSMC6/EIF2AK2/TMEM190/PSMB7/HYAL2/PSMD3/PSME4/NUDT21/PSMC3/PSMA4/SOX4/PSME2/PSMD4/PRRC2C	56
BP	GO:0006520	cellular amino acid metabolic process	96/2890	348/18670	4.20082e-09	1.78822e-07	1.38184e-07	PYCR1/PSMC5/PYCR2/ALDH5A1/ERO1A/DLD/PSMA5/AIMP2/PSMD11/PSMA7/IVD/PSMD12/ASS1/PSMB5/GLUD1/PPAT/AZIN1/PSMB3/HIBADH/SLC7A8/SMS/PSMC4/CRYM/PSMB1/PSMC2/PSMB6/COMT/PSMB4/GGT5/YARS2/GFPT1/PRODH/SLC25A32/PSMA1/PHGDH/PSMB2/IDO1/PSMB9/IL4I1/PSMD8/ALDH18A1/ENOPH1/DDAH1/GART/ACADSB/SHMT2/GGT1/TST/AHCY/FARSB/GCLC/PSPH/PLOD2/CAD/PLOD1/HSD17B10/GOT1/PSMD1/PSMA6/PSMD14/SERINC3/PSMA3/GSS/PSME3/CTPS1/CPS1/GMPS/HNM…	96
BP	GO:0002223	stimulatory C-type lectin receptor signaling pathway	43/2890	113/18670	4.22254e-09	1.78822e-07	1.38184e-07	PSMC5/PSMA5/PSMD11/PSMA7/PSMD12/TAB2/MUC21/PSMB5/PSMB3/NRAS/PSMC4/PSMB1/PSMC2/PSMB6/PSMB4/PSMA1/PSMB2/PSMB9/PSMD8/PAK1/KRAS/PSMD1/SKP1/PSMA6/PSMD14/PSMA3/PSME3/PSMD7/PSMD2/PSMC6/PRKCD/PSMB7/PSMD3/PSME4/PSMC3/BCL10/CUL1/PSMA4/PAK2/PSME2/PSMD4/SRC/MUC1	43
BP	GO:0033157	regulation of intracellular protein transport	75/2890	250/18670	4.25847e-09	1.79068e-07	1.38374e-07	GZMB/LMAN1/UBR5/NUP62/IPO5/XPO1/RANGAP1/YWHAG/UBE2L3/NPEPPS/KIF5B/TPR/HUWE1/TFDP1/UHMK1/GSK3B/CHP1/YWHAH/GDI1/IWS1/VAMP7/GTSE1/TXN/YWHAB/MYO1C/TOMM7/STOM/NMT1/RAN/NUCB1/PAK1/OS9/ANP32B/XPO5/GAS6/TRIM28/BNIP3L/TM9SF4/GSK3A/MFF/NUP54/JUP/PPP3R1/TARDBP/EDEM2/KIF20B/MAPK1/LRRK2/PARL/SAE1/ECT2/SEC16A/E2F1/TGFB1/YWHAZ/INSIG1/YWHAQ/AGTR2/PDCD10/NOLC1/PRKCD/CD81/PMAIP1/FIS1/UBE2J1/HYAL2/PDCD5/ATP5IF1/VAM…	75
BP	GO:0044106	cellular amine metabolic process	47/2890	129/18670	4.28628e-09	1.79068e-07	1.38374e-07	MAOA/SLC44A1/PSMC5/PSMA5/PSMD11/PSMA7/PSMD12/SAT2/PSMB5/AZIN1/PSMB3/SMS/PSMC4/PSMB1/PSMC2/PSMB6/COMT/PSMB4/PSMA1/PSMB2/IDO1/GDE1/PSMB9/PSMD8/SRM/PSMD1/MAOB/PSMA6/PSMD14/PSMA3/PSME3/HNMT/PSMD7/PSMD2/PSMC6/PSMB7/PSMD3/PSME4/PSMC3/HPRT1/PSMA4/PNKD/MOXD1/ABCC2/PSME2/SLC7A11/PSMD4	47
BP	GO:2001243	negative regulation of intrinsic apoptotic signaling pathway	39/2890	98/18670	4.99594e-09	2.07315e-07	1.60202e-07	NOL3/IVNS1ABP/HIF1A/TRIAP1/KDM1A/DNAJA1/MAGEA3/SOD2/FIGNL1/ARHGEF2/CREB3L1/MIF/ENO1/WFS1/DDX3X/GPX1/SNAI2/CD74/BAG5/NONO/LRRK2/HDAC1/YBX3/VDAC2/PTTG1IP/HERPUD1/NOC2L/CLU/OPA1/TPT1/BCL2L12/HSPA1A/URI1/PPIF/RRM2B/HYOU1/SRC/MUC1/PLAUR	39
BP	GO:1904356	regulation of telomere maintenance via telomere lengthening	29/2890	62/18670	5.87224e-09	2.42054e-07	1.87046e-07	HNRNPU/AURKB/SMG7/TNKS2/PARN/XRCC5/DKC1/CCT2/PARP1/CCT4/DHX36/HNRNPA2B1/EXOSC10/NAT10/HNRNPA1/STN1/PKIB/NEK2/HNRNPC/TCP1/MAPK1/CCT3/CCT7/SMG5/CCT6A/CCT5/CCT8/MAPK15/SRC	29
BP	GO:0090150	establishment of protein localization to membrane	92/2890	332/18670	6.90863e-09	2.82888e-07	2.18601e-07	RPL27A/RACK1/GZMB/ZDHHC1/RPS13/SSR1/SEC61A1/TIMM9/NSF/YWHAG/RPS9/ICMT/SSR3/CLSTN1/RPL10A/SRP68/ARL6IP1/RPLP2/RPL31/TFDP1/RPL15/CHP1/RPL29/YWHAH/GDI1/PARD3/RPS28/RAB11B/PRKCI/ZDHHC3/VAMP7/TOMM22/YWHAB/MYO1C/RPL13/RAB10/TIMM10/ZDHHC20/STOM/RFTN1/NMT1/ACSL3/ZDHHC7/PAK1/RPS4X/MFF/GOLGA7/RPL21/RPL11/RPL34/SRP54/RPLP1/PPP3R1/SRP72/RPS14/MOAP1/KRT18/SEC16A/E2F1/RPS15A/OPTN/HSPA4/RPS27/YWHAZ/GOLPH3L/YWHA…	92
BP	GO:1904872	regulation of telomerase RNA localization to Cajal body	14/2890	18/18670	7.26334e-09	2.95456e-07	2.28312e-07	PARN/RUVBL2/DKC1/CCT2/CCT4/EXOSC10/RUVBL1/TCP1/CCT3/CCT7/NOP10/CCT6A/CCT5/CCT8	14
BP	GO:0048524	positive regulation of viral process	41/2890	107/18670	7.58886e-09	3.06679e-07	2.36985e-07	POLR2C/TOP2A/PKN2/RRP1B/RAD23A/DHX9/DDB1/PPIA/SNW1/KPNA2/POLR2L/SRPK1/CHMP2A/POLR2B/SMC3/LGALS9/NELFB/PABPC1/STAU1/SP1/STOM/RAB7A/HPN/POLR2D/SMARCB1/DDX3X/JUN/ADAR/LARP1/CD74/NUCKS1/PPID/POLR2K/TMPRSS2/NELFE/TAF11/SRPK2/CFL1/POLR2H/IGF2R/PPIH	41
BP	GO:0042176	regulation of protein catabolic process	102/2890	381/18670	7.87983e-09	3.1637e-07	2.44474e-07	DNAJB2/RACK1/CUL4B/HSPBP1/STUB1/HSPA1B/DDRGK1/RILP/HIPK2/NSF/AREL1/VPS28/TNFSF12/XPO1/RAD23A/RHBDF1/DDB1/VCP/SGSM3/CHEK2/CEBPA/MAD2L2/AZIN1/USP14/PSMC4/HSP90AB1/CSNK2A1/PSMC2/SERPINE2/EFNA1/GSK3B/ATRAID/CST3/SUMO1/NEDD4L/EEF1A1/TRIB3/PHB/NRDC/ITCH/DTL/NUPR1/SNF8/UBQLN4/RAB7A/PLK1/OS9/ANKIB1/AURKA/IL33/GABARAPL2/GSK3A/GCLC/UBE2K/RPL11/SMARCC1/GPX1/PSMD1/EDEM2/ARAF/NOP53/WWP2/PSMD14/BAG5/LRRK2/LPCA…	102
BP	GO:0010499	proteasomal ubiquitin-independent protein catabolic process	16/2890	23/18670	8.60654e-09	3.43318e-07	2.65298e-07	PSMA5/PSMA7/PSMB5/PSMB3/PSMB1/PSMB6/PSMB4/PSMA1/PSMB2/PSMB9/PSMA6/PSMA3/ENC1/PSMB7/PSME4/PSMA4	16
BP	GO:0006275	regulation of DNA replication	41/2890	108/18670	1.04163e-08	4.12128e-07	3.18471e-07	TNFAIP1/CDK2/PPP2CA/RFC5/DHX9/WAPL/MSH6/STAG2/CHEK2/CDT1/DONSON/SMC3/RFC3/GMNN/RFC4/SMC1A/DBF4/CACYBP/FBXO5/TIMELESS/STN1/EREG/PDS5A/JUN/RAC1/CDC6/NUCKS1/ZMPSTE24/DSCC1/GTPBP4/CDC7/CCNA2/PCNA/SENP2/WRNIP1/STOML2/ANKRD17/NBN/SLFN11/CDK1/RFC2	41
BP	GO:0008637	apoptotic mitochondrial changes	45/2890	124/18670	1.04648e-08	4.12128e-07	3.18471e-07	TMEM14A/NOL3/GZMB/HSPD1/YWHAG/TRIAP1/HK2/PPP2CB/BOK/MLLT11/TFDP1/GSK3B/YWHAH/RHOT2/SOD2/YWHAB/NMT1/BNIP3L/GSK3A/MFF/GCLC/JUN/BNIP3/GPX1/PPP3R1/MOAP1/E2F1/YWHAZ/CLU/YWHAQ/OPA1/PMAIP1/FIS1/HSPA1A/PDCD5/ATP5IF1/FAM162A/PPIF/SLC35F6/BIK/BAD/DNM1L/SLC25A4/GCLM/PLAUR	45
BP	GO:0002220	innate immune response activating cell surface receptor signaling pathway	43/2890	116/18670	1.06193e-08	4.1295e-07	3.19106e-07	PSMC5/PSMA5/PSMD11/PSMA7/PSMD12/TAB2/MUC21/PSMB5/PSMB3/NRAS/PSMC4/PSMB1/PSMC2/PSMB6/PSMB4/PSMA1/PSMB2/PSMB9/PSMD8/PAK1/KRAS/PSMD1/SKP1/PSMA6/PSMD14/PSMA3/PSME3/PSMD7/PSMD2/PSMC6/PRKCD/PSMB7/PSMD3/PSME4/PSMC3/BCL10/CUL1/PSMA4/PAK2/PSME2/PSMD4/SRC/MUC1	43
BP	GO:1900180	regulation of protein localization to nucleus	43/2890	116/18670	1.06193e-08	4.1295e-07	3.19106e-07	UBR5/NUP62/CLDN18/IPO5/TRIM8/TPR/GSK3B/CHP1/DKC1/CCT2/PARP1/CCT4/GTSE1/RAN/PLK1/TRIM28/NUP54/BYSL/JUP/TARDBP/TCP1/TMEM98/NMD3/MAPK1/CCT3/CCT7/CD2AP/ECT2/TGFB1/MCRS1/AGTR2/NOLC1/PRKCD/HYAL2/CCT6A/CCT5/CCT8/APOD/PARP9/CDK1/SRC/DTX3L/NUTF2	43
BP	GO:0001738	morphogenesis of a polarized epithelium	49/2890	141/18670	1.22418e-08	4.70131e-07	3.63293e-07	WDR1/PSMC5/PTK7/PSMA5/PSMD11/PSMA7/PSMD12/PSMB5/PSMB3/PSMC4/PSMB1/PSMC2/PSMB6/PSMB4/PSMA1/PSMB2/RSPO3/RAB10/PSMB9/DVL3/PSMD8/AP2M1/AP2S1/GPC6/CLTC/FZD6/RAC1/PSMD1/PSMA6/PSMD14/PSMA3/AP2B1/PSME3/CTHRC1/EXOC5/GPC4/PSMD7/SAPCD2/PFN1/PSMD2/PSMC6/PSMB7/PSMD3/PSME4/PSMC3/PSMA4/PSME2/PSMD4/AP2A1	49
BP	GO:0070585	protein localization to mitochondrion	49/2890	141/18670	1.22418e-08	4.70131e-07	3.63293e-07	GZMB/TIMM9/LMAN1/HSPD1/YWHAG/UBE2L3/HK2/NPEPPS/DNAJA1/HUWE1/TFDP1/YWHAH/TSPO/TIMM23/AIP/TOMM22/TIMM10B/YWHAB/TOMM7/HK1/TIMM10/NMT1/TIMM17A/BNIP3L/GSK3A/MFF/PPP3R1/MOAP1/LRRK2/PARL/SAE1/E2F1/HSPA4/YWHAZ/YWHAQ/SLC25A6/PMAIP1/TOMM34/FIS1/CALM3/PDCD5/ATP5IF1/HSP90AA1/TOMM70/DDIT3/MTCH2/BAD/TOMM40/DNM1L	49
BP	GO:0033209	tumor necrosis factor-mediated signaling pathway	55/2890	167/18670	1.42295e-08	5.42255e-07	4.19026e-07	NOL3/RACK1/TRADD/HSPA1B/PSMC5/LTBR/CLDN18/PSMA5/TNFSF12/PSMD11/PSMA7/PSMD12/ADAM17/PSMB5/PSMB3/PSMC4/CPNE1/PSMB1/PSMC2/PSMB6/PSMB4/TNFSF13/TNFRSF14/KRT8/PSMA1/PSMB2/ACTN4/PSMB9/PSMD8/TXNDC17/GAS6/PSMD1/PSMA6/PSMD14/SPHK1/PSMA3/STAT1/KRT18/PSME3/AIM2/PSMD7/TNFAIP3/PSMD2/PSMC6/HSPA1A/PSMB7/PSMD3/PSME4/BIRC2/PSMC3/LTB/TMSB4X/PSMA4/PSME2/PSMD4	55
BP	GO:0002758	innate immune response-activating signal transduction	43/2890	117/18670	1.42952e-08	5.42255e-07	4.19026e-07	PSMC5/PSMA5/PSMD11/PSMA7/PSMD12/TAB2/MUC21/PSMB5/PSMB3/NRAS/PSMC4/PSMB1/PSMC2/PSMB6/PSMB4/PSMA1/PSMB2/PSMB9/PSMD8/PAK1/KRAS/PSMD1/SKP1/PSMA6/PSMD14/PSMA3/PSME3/PSMD7/PSMD2/PSMC6/PRKCD/PSMB7/PSMD3/PSME4/PSMC3/BCL10/CUL1/PSMA4/PAK2/PSME2/PSMD4/SRC/MUC1	43
BP	GO:0006986	response to unfolded protein	57/2890	176/18670	1.54539e-08	5.8263e-07	4.50225e-07	DNAJB2/RACK1/STUB1/COMP/BFAR/ATP6V0D1/HSPA1B/SSR1/TMEM33/ERO1A/HSPD1/DERL1/HSPA9/VCP/HSPE1/DNAJC4/AGR2/DNAJA1/BOK/HSPA13/HSP90AB1/TMEM129/GFPT1/HSPA8/CREB3L1/ERN2/GSK3A/WFS1/HSPB8/PREB/HSP90B1/TPP1/EDEM2/HSF1/HERPUD1/OPTN/HSPA4/HSPH1/SHC1/UBXN4/EIF2AK2/HSPA1A/PPP1R15B/ASNS/DNAJB4/HSP90AA1/EIF2S1/DNAJB11/HDGF/DDIT3/ACADVL/SRPRB/CLGN/HYOU1/STC2/CXCL8/PDIA6	57
BP	GO:0000956	nuclear-transcribed mRNA catabolic process	64/2890	207/18670	1.59634e-08	5.95644e-07	4.60282e-07	LSM5/RPL27A/RPS13/RBM8A/ZFP36L1/CNOT11/PPP2CA/RPS9/EIF4A3/SMG7/SSB/EIF4G1/NT5C3B/RPL10A/RPLP2/RPL31/PARN/RPL15/RPL29/AGO2/ETF1/RPS28/TNKS1BP1/CASC3/MAGOH/ZFP36/PABPC1/DHX36/RPL13/EXOSC10/CNOT8/RPS4X/LSM1/CNOT9/POLR2D/RPL21/RPL11/RPL34/LSM2/RPLP1/NCBP1/LSM4/RPS14/BTG2/RPS15A/RPS27/TOB1/RPLP0/RPL26/RPL10/RPS23/NCBP2/CSDE1/RPL9/SMG5/RPS11/MRTO4/RPL13A/RPL3/SAMD4B/THRAP3/PATL1/CNOT1/RPL14	64
BP	GO:0016072	rRNA metabolic process	68/2890	225/18670	1.59917e-08	5.95644e-07	4.60282e-07	NOP56/ISG20L2/NOL6/GAR1/RPP25/RRP1B/NOP58/WBP11/BMS1/RPS9/WDR43/EIF4A3/NOL10/DCAF13/LYAR/RPL10A/NPM3/NIFK/NOC4L/PDCD11/DKC1/RPS28/ESF1/NOP2/PA2G4/DROSHA/NOL11/RPF1/EXOSC10/EBNA1BP2/NAT10/DDX21/ERN2/UTP20/FBL/UTP18/RPL11/BYSL/POP7/RRS1/RIOK1/RPS14/NOP53/RPF2/HEATR1/TSR1/RRP36/DDX54/RPS27/FTSJ3/PES1/DDX27/RPL26/NOLC1/DDX56/GTPBP4/NOP10/MRTO4/TSR3/RPL7L1/XRN2/BOP1/DDX18/NOP14/WDR75/RPL14/SART1/DDX17	68
BP	GO:0032210	regulation of telomere maintenance via telomerase	26/2890	54/18670	1.67956e-08	6.21841e-07	4.80526e-07	HNRNPU/AURKB/SMG7/TNKS2/PARN/XRCC5/DKC1/CCT2/CCT4/EXOSC10/NAT10/HNRNPA1/STN1/PKIB/NEK2/HNRNPC/TCP1/MAPK1/CCT3/CCT7/SMG5/CCT6A/CCT5/CCT8/MAPK15/SRC	26
BP	GO:0097064	ncRNA export from nucleus	21/2890	38/18670	1.7701e-08	6.5146e-07	5.03413e-07	NUP205/NUP210/NOL6/NUP62/NPM1/TPR/SSB/NUP188/RAN/NUP54/XPOT/NUP37/NUP50/NUP153/NUP98/NUP155/NUP85/NUP107/NCBP2/RANBP2/NDC1	21
BP	GO:1900034	regulation of cellular response to heat	33/2890	79/18670	1.813e-08	6.63302e-07	5.12564e-07	NUP205/IER5/HSPA1B/NUP210/FKBP4/NUP62/TPR/HSP90AB1/GSK3B/NUP188/HSPA8/NUP54/NUP37/HSPB8/NUP50/PTGES3/NUP153/RPA3/BAG5/MAPK1/HSF1/NUP98/NUP155/HSPH1/NUP85/RPA1/NUP107/HSPA1A/HSP90AA1/CD34/BAG1/RANBP2/NDC1	33
BP	GO:0090263	positive regulation of canonical Wnt signaling pathway	50/2890	147/18670	1.95407e-08	7.10707e-07	5.49197e-07	SULF2/PSMC5/UBR5/PTK7/PSMA5/PSMD11/PSMA7/VCP/PSMD12/TNKS2/PSMB5/PSMB3/CDH3/PSMC4/PSMB1/PSMC2/PSMB6/PSMB4/PSMA1/DAAM2/PSMB2/RSPO3/PSMB9/PSMD8/DDX3X/RUVBL1/JUP/PSMD1/PSMA6/PSMD14/PSMA3/LRRK2/GID8/PSME3/COL1A1/TRPM4/PSMD7/PSMD2/PSMC6/TBL1XR1/PSMB7/PSMD3/PSME4/PSMC3/PSMA4/SOX4/ASPM/PSME2/PSMD4/SRC	50
BP	GO:0048545	response to steroid hormone	101/2890	383/18670	2.15712e-08	7.79968e-07	6.02718e-07	CALCOCO1/FOXA1/NRIP1/ZFP36L1/CYBA/DDRGK1/HNRNPU/FKBP4/UBR5/AQP1/LOX/ENG/UBE2L3/PPARD/FHL2/AKAP13/DNAJA1/SDC1/ASS1/IGFBP2/PAM/IGFBP7/ALPL/FOSB/RBBP7/ATP2B1/YWHAH/TSPO/CA2/TYMS/PARP1/FOS/PHB/ZFP36/ABCA3/NR4A1/FOSL1/EIF4EBP1/PHB2/HMGB2/RAN/PER1/CRY2/PAK1/LBH/GJB2/CNOT9/WBP2/CTSV/RARA/CAD/TGFBR2/KANK2/KRAS/STC1/GOT1/NCOA3/RORC/SCGB1A1/MAOB/RAMP2/CCNE1/ATP1A1/HDAC1/NR0B1/DUSP1/LMO3/TGFB1/CPS1/DDX54/NR…	101
BP	GO:0010639	negative regulation of organelle organization	103/2890	393/18670	2.21158e-08	7.95012e-07	6.14343e-07	TMEM14A/NOL3/TOP2A/CAPZA2/HNRNPU/FKBP4/CENPF/LMAN1/UBR5/VIL1/TERF2IP/S1PR1/GSN/TRIAP1/BUB1B/WAPL/NPM1/AURKB/GMFB/RGCC/KDM1A/TNKS2/TPR/CDT1/ZW10/CKAP2/SCFD1/BOK/MAD2L2/CHEK1/MAP1B/GMFG/XRCC5/CDC20/SPTAN1/CHMP2A/TSPO/PARP1/PFN2/CDK10/DLC1/DNMT1/ATAD2/VAT1/NUPR1/MTPN/PTTG1/EXOSC10/TAOK1/RAB7A/CCNB1/NAT10/FBXO5/TRIP13/ARHGEF2/PLK1/HNRNPA1/MAPRE1/STN1/SMARCB1/BUB3/WASF2/TWF1/BNIP3/GPX1/TTK/NUBP1/CDH5/…	103
BP	GO:0090670	RNA localization to Cajal body	14/2890	19/18670	2.36409e-08	8.30522e-07	6.41783e-07	PARN/RUVBL2/DKC1/CCT2/CCT4/EXOSC10/RUVBL1/TCP1/CCT3/CCT7/NOP10/CCT6A/CCT5/CCT8	14
BP	GO:0090671	telomerase RNA localization to Cajal body	14/2890	19/18670	2.36409e-08	8.30522e-07	6.41783e-07	PARN/RUVBL2/DKC1/CCT2/CCT4/EXOSC10/RUVBL1/TCP1/CCT3/CCT7/NOP10/CCT6A/CCT5/CCT8	14
BP	GO:0090672	telomerase RNA localization	14/2890	19/18670	2.36409e-08	8.30522e-07	6.41783e-07	PARN/RUVBL2/DKC1/CCT2/CCT4/EXOSC10/RUVBL1/TCP1/CCT3/CCT7/NOP10/CCT6A/CCT5/CCT8	14
BP	GO:0090685	RNA localization to nucleus	14/2890	19/18670	2.36409e-08	8.30522e-07	6.41783e-07	PARN/RUVBL2/DKC1/CCT2/CCT4/EXOSC10/RUVBL1/TCP1/CCT3/CCT7/NOP10/CCT6A/CCT5/CCT8	14
BP	GO:0032392	DNA geometric change	43/2890	119/18670	2.55304e-08	8.91833e-07	6.89161e-07	TOP2A/CUL4B/RECQL/CHD4/RFC5/MCM3/DHX9/DDB1/GINS1/RUVBL2/XRCC5/CHD8/RFC3/PARP1/HMGB1/RFC4/CDC45/DHX36/HNRNPA2B1/HMGB2/DDX1/RAD51/CHD1L/GTF2H3/RECQL4/DDX3X/G3BP1/RUVBL1/MCM4/MCM2/HMGB3/GINS2/DSCC1/RPA1/MCM5/MCM7/HMGA1/RAD54L/WRNIP1/NBN/RAD23B/MCM6/RFC2	43
BP	GO:0006406	mRNA export from nucleus	41/2890	111/18670	2.60631e-08	8.9453e-07	6.91245e-07	NUP205/SRSF2/RBM8A/NUP210/NUP62/EIF4A3/SMG7/TPR/FYTTD1/SRSF3/IWS1/AGFG1/CASC3/MAGOH/NUP188/SRSF5/SLBP/HNRNPA2B1/POLR2D/NUP54/NUP37/SRSF9/U2AF2/NUP50/NCBP1/EIF5A/NUP153/NUP98/NUP155/SRSF1/NUP85/NUP107/ALYREF/CPSF4/NCBP2/SMG5/DDX39A/RANBP2/SRSF7/CPSF3/NDC1	41
BP	GO:0071427	mRNA-containing ribonucleoprotein complex export from nucleus	41/2890	111/18670	2.60631e-08	8.9453e-07	6.91245e-07	NUP205/SRSF2/RBM8A/NUP210/NUP62/EIF4A3/SMG7/TPR/FYTTD1/SRSF3/IWS1/AGFG1/CASC3/MAGOH/NUP188/SRSF5/SLBP/HNRNPA2B1/POLR2D/NUP54/NUP37/SRSF9/U2AF2/NUP50/NCBP1/EIF5A/NUP153/NUP98/NUP155/SRSF1/NUP85/NUP107/ALYREF/CPSF4/NCBP2/SMG5/DDX39A/RANBP2/SRSF7/CPSF3/NDC1	41
BP	GO:0033045	regulation of sister chromatid segregation	33/2890	80/18670	2.62977e-08	8.9453e-07	6.91245e-07	HNRNPU/CENPF/BUB1B/WAPL/AURKB/TPR/CDT1/ZW10/FEN1/MAD2L2/CDC20/RMI2/PTTG1/CDCA5/CCNB1/FBXO5/TRIP13/PLK1/BUB3/TTK/BUB1/CDC6/DUSP1/ESPL1/CDC27/NDC80/RAD21/MAD2L1/SFPQ/TACC3/MAPK15/DLGAP5/NIPBL	33
BP	GO:0062012	regulation of small molecule metabolic process	110/2890	429/18670	2.65547e-08	8.9453e-07	6.91245e-07	NUP205/DKK3/PSMC5/NUP210/HIF1A/NUP62/PSMA5/PSMD11/PSMA7/DDB1/VCP/PSMD12/TPR/PSMB5/AZIN1/IGFBP4/PSMB3/PSMC4/PSMB1/PSMC2/GSK3B/SQLE/FDPS/PSMB6/COMT/PSMB4/ARPP19/PSMA1/PARP1/TRIB3/NUP188/ADIPOR2/PSMB2/PPP4R3B/FAM3C/AK4/SP1/NUPR1/PSMB9/NFYA/WDTC1/PSMD8/FBP1/RAN/ARV1/ENO1/GSK3A/NUP54/NUP37/CLTC/ERLIN1/NUP50/RDH10/SCD/PSMD1/SNAI2/CD74/NUP153/RORC/FOXA2/PSMA6/PSMD14/PSMA3/PMVK/PDK4/PSME3/TGFB1/TM7SF2/NU…	110
BP	GO:0006364	rRNA processing	65/2890	214/18670	2.65815e-08	8.9453e-07	6.91245e-07	NOP56/ISG20L2/NOL6/GAR1/RPP25/RRP1B/NOP58/WBP11/BMS1/RPS9/WDR43/EIF4A3/NOL10/DCAF13/LYAR/RPL10A/NPM3/NOC4L/PDCD11/DKC1/RPS28/ESF1/NOP2/PA2G4/NOL11/RPF1/EXOSC10/EBNA1BP2/NAT10/DDX21/UTP20/FBL/UTP18/RPL11/BYSL/POP7/RRS1/RIOK1/RPS14/NOP53/RPF2/HEATR1/TSR1/RRP36/DDX54/RPS27/FTSJ3/PES1/DDX27/RPL26/NOLC1/DDX56/GTPBP4/NOP10/MRTO4/TSR3/RPL7L1/XRN2/BOP1/DDX18/NOP14/WDR75/RPL14/SART1/DDX17	65
BP	GO:0045089	positive regulation of innate immune response	65/2890	214/18670	2.65815e-08	8.9453e-07	6.91245e-07	LSM14A/PSMC5/PLSCR1/PSMA5/PSMD11/DHX9/PSMA7/PSMD12/TAB2/MUC21/PSMB5/PSMB3/IFI16/NRAS/XRCC5/PSMC4/PSMB1/PSMC2/PSMB6/PSMB4/HLA-E/PSMA1/HMGB1/PSMB2/PSMB9/PSMD8/HMGB2/PAK1/EREG/UBE2K/KRAS/LBP/PSMD1/SKP1/HMGB3/PSMA6/PSMD14/NONO/PSMA3/PSME3/AIM2/PRKDC/PSMD7/PSMD2/PSMC6/PRKCD/CGAS/PSMB7/PSMD3/PSME4/PSMC3/BCL10/MED1/MMP12/CUL1/SFPQ/PSMA4/GBP5/PAK2/PSME2/PARP9/PSMD4/PVR/SRC/MUC1	65
BP	GO:0060249	anatomical structure homeostasis	112/2890	439/18670	2.66203e-08	8.9453e-07	6.91245e-07	DNAJB2/LTF/LTBP3/ALDOA/HNRNPU/HIF1A/GAR1/TERF2IP/CLDN18/LOX/S1PR1/IGHA2/TFRC/SFTPA1/ADGRF5/POLA2/RFC5/AURKB/POLD1/SMG7/TNKS2/HNRNPD/FEN1/TMEM119/PARP3/EXO1/PARN/PIGR/CDH3/XRCC5/HSP90AB1/ATP2B1/DKC1/CA2/TNKS1BP1/RFC3/CCT2/POLE2/PARP1/RFC4/CCT4/ACP5/DHX36/HNRNPA2B1/CTSH/EXOSC10/TAOK1/GNL3/NAT10/RAD51/MYC/HNRNPA1/POLD2/JCHAIN/STN1/LDB1/RECQL4/PKIB/ACTG1/KRAS/AZGP1/RAC1/NEK2/PTGES3/TPP1/APEX1/HNRNPC/…	112
BP	GO:0090068	positive regulation of cell cycle process	83/2890	298/18670	2.9069e-08	9.71532e-07	7.50748e-07	CUL4B/PKN2/DDRGK1/HNRNPU/CNOT11/EZH2/NUP62/CDK2/PLRG1/TRIAP1/KIF23/NPM1/AURKB/RBL2/RGCC/CHEK2/TPR/ADAM17/CDT1/FEN1/EIF4G1/PRMT1/TFDP1/CCND3/POC1A/CDK4/SPAG5/TNKS1BP1/SH2B1/CDK10/CDC45/GTSE1/RCC2/DTL/PHB2/DBF4/UBE2C/CDCA5/CCNB1/FBXO5/CNOT8/AURKA/CNOT9/EREG/DDX3X/APEX1/CDC6/RACGAP1/CCNE1/RHNO1/KIF20B/KIF3B/SPHK1/NUSAP1/ECT2/E2F1/BTG2/TGFB1/SMARCD3/RANBP1/RPL26/ESPL1/DYNC1H1/CDC7/RDX/PCNA/NDC80/MED1…	83
BP	GO:0030177	positive regulation of Wnt signaling pathway	57/2890	179/18670	3.03117e-08	1.00762e-06	7.78634e-07	SULF2/PSMC5/UBR5/PTK7/PSMA5/PSMD11/PSMA7/VCP/PSMD12/TNKS2/PSMB5/PSMB3/CDH3/PSMC4/CSNK2A1/PSMB1/PSMC2/PSMB6/PSMB4/SPIN1/PSMA1/DAAM2/PSMB2/RSPO3/PSMB9/PSMD8/DDX3X/RUVBL1/JUP/PSMD1/PSMA6/PSMD14/PSMA3/LRRK2/GID8/PSME3/COL1A1/TRPM4/PSMD7/TNFAIP3/PSMD2/PSMC6/DEPDC1B/TBL1XR1/PSMB7/SULF1/PSMD3/PSME4/PSMC3/PSMA4/SOX4/TLR2/CDC73/ASPM/PSME2/PSMD4/SRC	57
BP	GO:0051783	regulation of nuclear division	59/2890	188/18670	3.15473e-08	1.04309e-06	8.06042e-07	HSPA1B/HNRNPU/CENPF/CHMP5/NUP62/ANLN/BUB1B/AURKB/STAG2/RGCC/TPR/CDT1/ZW10/MAD2L2/CHEK1/KIF11/CDC20/OBSL1/CHMP2A/SMC3/SH2B1/KNTC1/SMC1A/PHB2/PTTG1/UBE2C/CDCA5/PKMYT1/CCNB1/FBXO5/TRIP13/PLK1/AURKA/EREG/BUB3/TTK/NEK2/BUB1/CDC6/KIF20B/SPHK1/NUSAP1/DUSP1/TGFB1/RANBP1/DRG1/ESPL1/CDC27/RCC1/HSPA1A/PRMT5/MKI67/NDC80/RAD21/MAD2L1/TACC3/MAPK15/DLGAP5/NIPBL	59
BP	GO:0046034	ATP metabolic process	84/2890	304/18670	3.55445e-08	1.16324e-06	8.98892e-07	PGK1/NUP205/ALDOA/COA6/UQCR11/HSPA1B/SURF1/NUP210/HIF1A/SLC25A13/NUP62/DLD/NDUFB10/MSH2/VCP/HK2/GUK1/TPR/TPI1/UQCRFS1/COX4I2/GAPDH/TSPO/SLC25A23/PARP1/ATP5MF/NUP188/NDUFA2/ATP5F1C/AK4/NUPR1/HK1/FIGNL1/FBP1/HSPA8/CCNB1/SHMT2/ATP6V1A/ENO1/ATP5F1B/NUP54/NUP37/PGM2L1/ISCU/ATP5MC3/CYCS/LDHA/NUP50/NDUFS6/CYC1/PKM/NUP153/UQCRH/ENO2/TGFB1/COX7A1/NUP98/NUP155/NDUFB4/NUP85/NUP107/HSPA1A/ATP1B1/PGAM1/ATP5IF…	84
BP	GO:0034976	response to endoplasmic reticulum stress	80/2890	285/18670	3.55576e-08	1.16324e-06	8.98892e-07	DNAJB2/RACK1/STUB1/BFAR/ATP6V0D1/SSR1/DDRGK1/TMEM33/ERO1A/DERL1/SEL1L/ATP2A2/RNF5/VCP/PPP2CB/AGR2/FBXO2/MAGEA3/BOK/USP14/HSPA13/TMEM129/GSK3B/GFPT1/ECPAS/TRIB3/NUPR1/FOXRED2/CREB3L1/OS9/ERN2/ERP27/SELENOK/GSK3A/UBE2K/WFS1/JUN/UBXN6/PREB/ERLIN1/HSP90B1/TARDBP/TPP1/EDEM2/TMX1/SERINC3/NPLOC4/LRRK2/TRIM25/UFC1/SEC16A/HERPUD1/CLU/OPA1/PSMC6/UBQLN1/SHC1/PMAIP1/UBXN4/EIF2AK2/HSPA1A/PPP1R15B/ASNS/UBE2J1/…	80
BP	GO:1901796	regulation of signal transduction by p53 class mediator	57/2890	180/18670	3.77461e-08	1.22047e-06	9.43118e-07	PRKAB1/SUPT16H/HIPK2/CHD4/CDK2/PAK1IP1/RFC5/TRIAP1/AURKB/KDM1A/CHEK2/MEAF6/CHEK1/EXO1/CSNK2A1/RBBP7/RFC3/TAF6/RFC4/NOP2/RMI2/RBBP8/MIF/AURKA/RPL11/RRS1/TAF2/SNAI2/MTA2/CD74/RPA3/NOP53/RHNO1/RPF2/HDAC1/PTTG1IP/NOC2L/ZMPSTE24/RPL26/TAF13/RPA1/SSRP1/PMAIP1/BCL2L12/PRMT5/TAF11/TOPBP1/RRM2B/NBN/TAF15/TPX2/BOP1/RBBP4/HNRNPK/MUC1/RFC2/HDAC2	57
BP	GO:1905330	regulation of morphogenesis of an epithelium	57/2890	180/18670	3.77461e-08	1.22047e-06	9.43118e-07	PSMC5/PTK7/PSMA5/PSMD11/PSMA7/PSMD12/PSMB5/PSMB3/PSMC4/PSMB1/PSMC2/PSMB6/PSMB4/PSMA1/PSMB2/RSPO3/PSMB9/DVL3/PHB2/PSMD8/HOXB7/TBX2/AP2M1/AP2S1/GPC6/NTN4/CLTC/FZD6/RAC1/PSMD1/SNAI2/PSMA6/PSMD14/HNF1B/PSMA3/STAT1/AP2B1/PSME3/TGFB1/CTHRC1/GPC4/PSMD7/AGTR2/SAPCD2/PFN1/PSMD2/PSMC6/PSMB7/SULF1/PSMD3/PSME4/PSMC3/CXCL10/PSMA4/PSME2/PSMD4/AP2A1	57
BP	GO:0034605	cellular response to heat	47/2890	137/18670	3.80966e-08	1.22047e-06	9.43118e-07	NUP205/IER5/STUB1/HSPA1B/NUP210/FKBP4/NUP62/ATP2A2/HSPA9/VCP/TPR/HSPA13/HSP90AB1/GSK3B/RBBP7/SUMO1/NUP188/DHX36/HSPA8/POLR2D/NUP54/NUP37/HSPB8/IRAK1/NUP50/PTGES3/NUP153/RPA3/BAG5/MAPK1/HSF1/NUP98/NUP155/HSPH1/NUP85/RPA1/NUP107/HSPA1A/HSP90AA1/EIF2S1/CD34/BAG1/RANBP2/CXCL10/TCIM/NDC1/HDAC2	47
BP	GO:0072655	establishment of protein localization to mitochondrion	47/2890	137/18670	3.80966e-08	1.22047e-06	9.43118e-07	GZMB/TIMM9/LMAN1/HSPD1/YWHAG/UBE2L3/HK2/NPEPPS/DNAJA1/HUWE1/TFDP1/YWHAH/TSPO/TIMM23/AIP/TOMM22/TIMM10B/YWHAB/TOMM7/HK1/TIMM10/NMT1/TIMM17A/BNIP3L/GSK3A/MFF/PPP3R1/MOAP1/LRRK2/PARL/SAE1/E2F1/HSPA4/YWHAZ/YWHAQ/SLC25A6/PMAIP1/TOMM34/FIS1/CALM3/PDCD5/ATP5IF1/HSP90AA1/TOMM70/DDIT3/BAD/TOMM40	47
BP	GO:0006302	double-strand break repair	72/2890	248/18670	3.85599e-08	1.22895e-06	9.49665e-07	MDC1/UBR5/RECQL/TERF2IP/MCM3/MSH2/VCP/FOXM1/KDM1A/CHEK2/RFWD3/FEN1/PARP3/MAD2L2/NUDT16L1/CHEK1/RNF138/XRCC5/SUMO1/TNKS1BP1/PRPF19/TDP2/PARP1/KDM2A/CDC45/RMI2/FIGNL1/UBQLN4/DDX1/CDCA5/ACTR2/TRIP13/RBBP8/RAD51/RAD51AP1/TIMELESS/UBE2V2/UBE2N/RECQL4/MCM4/MCM2/NUCKS1/DEK/RPA3/PPP4R2/PSMD14/HSF1/MAGEF1/GINS2/PRKDC/RPA1/MCM5/YY1/CGAS/CDC7/SMCHD1/MCM7/TRIP12/TONSL/RAD21/BRCC3/RAD54L/SFPQ/PPP4C/NBN/NSD2/P…	72
BP	GO:0035567	non-canonical Wnt signaling pathway	50/2890	150/18670	4.10807e-08	1.29241e-06	9.98704e-07	RNF213/PSMC5/PTK7/PSMA5/PSMD11/PSMA7/GNB1/PSMD12/PSMB5/PSMB3/PSMC4/PSMB1/PSMC2/PSMB6/PSMB4/AGO2/PSMA1/DAAM2/PSMB2/RSPO3/PSMB9/DVL3/PSMD8/AP2M1/AP2S1/GPC6/CLTC/FZD6/PPP3R1/RAC1/PSMD1/PSMA6/PSMD14/PSMA3/AP2B1/PSME3/CTHRC1/GPC4/PSMD7/PFN1/PSMD2/PSMC6/PSMB7/PSMD3/PSME4/PSMC3/PSMA4/PSME2/PSMD4/AP2A1	50
BP	GO:2000027	regulation of animal organ morphogenesis	73/2890	253/18670	4.10947e-08	1.29241e-06	9.98704e-07	SULF2/PSMC5/PTK7/ENG/PSMA5/PSMD11/PSMA7/PSMD12/PSMB5/PSMB3/CHAD/PSMC4/PSMB1/PSMC2/PSMB6/PSMB4/PSMA1/PSMB2/RSPO3/PIM1/PSMB9/DVL3/PHB2/PSMD8/TUG1/CPB2/MYC/HPN/SPRY1/HOXB7/TBX2/AP2M1/AP2S1/GPC6/NTN4/PAX9/CLTC/TGFBR2/BASP1/FZD6/RAC1/PSMD1/SNAI2/GREM1/PSMA6/PSMD14/HNF1B/PSMA3/STAT1/AP2B1/PSME3/TGFB1/CTHRC1/GPC4/PSMD7/AGTR2/SAPCD2/PFN1/TNFAIP3/PSMD2/PSMC6/PSMB7/SULF1/PSMD3/PSME4/PSMC3/CD34/MED1/CITED2/…	73
BP	GO:0009408	response to heat	56/2890	176/18670	4.11781e-08	1.29241e-06	9.98704e-07	NUP205/IER5/STUB1/HSPA1B/NUP210/FKBP4/NUP62/ATP2A2/HSPA9/VCP/TPR/DNAJA1/IGFBP7/HSPA13/HSP90AB1/GSK3B/RBBP7/SUMO1/NUP188/DHX36/HSPA8/CPB2/POLR2D/NUP54/NUP37/GCLC/HSPB8/IRAK1/PSIP1/NUP50/PTGES3/NUP153/RPA3/BAG5/MAPK1/HSF1/NUP98/NUP155/HSPH1/NUP85/RPA1/NUP107/EIF2B1/HSPA1A/DNAJB4/HSP90AA1/EIF2S1/CD34/BAG1/RANBP2/CXCL10/TCIM/ABCC2/NDC1/LRP11/HDAC2	56
BP	GO:0045088	regulation of innate immune response	84/2890	305/18670	4.17207e-08	1.30282e-06	1.00675e-06	LSM14A/NMI/PSMC5/PLSCR1/PSMA5/PSMD11/PARP14/DHX9/PSMA7/PSMD12/TAB2/MUC21/PSMB5/PSMB3/IFI16/ABCE1/NRAS/XRCC5/PSMC4/HSP90AB1/PSMB1/PSMC2/PSMB6/PSMB4/HLA-E/SUMO1/PSMA1/LGALS9/HMGB1/PSMB2/YTHDF3/PSMB9/PSMD8/HMGB2/PAK1/EREG/UBE2K/KRAS/LBP/ADAR/PSMD1/SKP1/HMGB3/PSMA6/PSMD14/NONO/PSMA3/STAT1/PSME3/AIM2/PRKDC/NR1H2/GRN/PSMD7/TNFAIP3/PSMD2/PSMC6/A2M/PRKCD/CGAS/PSMB7/PSMD3/PSME4/BIRC2/PSMC3/BCL10/MED1/MMP1…	84
BP	GO:0001819	positive regulation of cytokine production	116/2890	464/18670	4.99389e-08	1.55162e-06	1.19901e-06	CEBPG/LSM14A/SULF2/HSPA1B/IL6R/CYBA/HIF1A/DDX58/HSPD1/IL6ST/SERPINF2/DHX9/CXCL17/IL27RA/RIPK2/SERPINE1/RGCC/ADAM17/DDX60/IFI16/CD83/ALOX15B/AGPAT2/XRCC5/POLR2L/HLA-E/GAPDH/IGHD/TNFRSF14/CHIA/LGALS9/HMGB1/CD276/LPL/IDO1/DHX36/HK1/POLR3H/SEMA7A/ORM1/HMGB2/IFIH1/DDX1/PUM2/DDX21/ARHGEF2/AGER/IL1R1/MIF/TYROBP/IL33/SELENOK/PAEP/EREG/HILPDA/CD274/HLA-DPA1/DDX3X/RARA/IRAK1/POLR3GL/IL37/LBP/HLA-DPB1/ARFGE…	116
BP	GO:1904874	positive regulation of telomerase RNA localization to Cajal body	12/2890	15/18670	5.33016e-08	1.64782e-06	1.27335e-06	RUVBL2/DKC1/CCT2/CCT4/RUVBL1/TCP1/CCT3/CCT7/NOP10/CCT6A/CCT5/CCT8	12
BP	GO:0031124	mRNA 3'-end processing	37/2890	98/18670	6.34197e-08	1.94901e-06	1.50609e-06	SRSF2/RBM8A/ZFP36L1/CPSF6/RPRD1B/EIF4A3/SRSF3/CASC3/CSTF3/MAGOH/PABPC1/SRSF5/DHX36/SLBP/PNPT1/CCNB1/VIRMA/PAPOLA/POLR2D/SRSF9/U2AF2/CPSF7/NCBP1/SNRPA/GRSF1/CSTF2/HSF1/SRSF1/NELFE/ALYREF/CPSF4/NCBP2/NUDT21/DDX39A/SRSF7/CPSF3/CDC73	37
BP	GO:0006270	DNA replication initiation	20/2890	37/18670	6.39899e-08	1.94901e-06	1.50609e-06	CDK2/POLA2/MCM3/CDT1/POLE2/CDC45/ORC1/MCM10/MCM4/MCM2/CDC6/CCNE1/CDC34/MCM5/MCM7/POLE3/WRNIP1/NBN/PRIM1/MCM6	20
BP	GO:1904358	positive regulation of telomere maintenance via telomere lengthening	20/2890	37/18670	6.39899e-08	1.94901e-06	1.50609e-06	AURKB/TNKS2/PARN/XRCC5/DKC1/CCT2/CCT4/DHX36/HNRNPA2B1/HNRNPA1/PKIB/NEK2/TCP1/MAPK1/CCT3/CCT7/CCT6A/CCT5/CCT8/MAPK15	20
BP	GO:0006409	tRNA export from nucleus	19/2890	34/18670	6.6891e-08	2.00822e-06	1.55185e-06	NUP205/NUP210/NOL6/NUP62/TPR/SSB/NUP188/RAN/NUP54/XPOT/NUP37/NUP50/NUP153/NUP98/NUP155/NUP85/NUP107/RANBP2/NDC1	19
BP	GO:0071431	tRNA-containing ribonucleoprotein complex export from nucleus	19/2890	34/18670	6.6891e-08	2.00822e-06	1.55185e-06	NUP205/NUP210/NOL6/NUP62/TPR/SSB/NUP188/RAN/NUP54/XPOT/NUP37/NUP50/NUP153/NUP98/NUP155/NUP85/NUP107/RANBP2/NDC1	19
BP	GO:0043484	regulation of RNA splicing	46/2890	135/18670	6.69084e-08	2.00822e-06	1.55185e-06	SRSF2/CLK1/CDK12/RPS13/RBM8A/HNRNPU/RRP1B/RBM42/TRA2B/SNW1/SRPK1/SRSF3/PRPF19/MAGOH/HNRNPF/SRSF5/PTBP1/SRSF8/HNRNPA2B1/CIRBP/HNRNPA1/SF3B4/RBMX/SRSF9/U2AF2/NCBP1/SMU1/AHNAK2/SART3/NUP98/SRSF1/CELF2/HSPA1A/HNRNPL/KHDRBS1/SRPK2/WTAP/RBM17/ESRP1/SRSF7/THRAP3/ESRP2/C1QBP/PTBP3/HNRNPK/DDX17	46
BP	GO:0009615	response to virus	87/2890	323/18670	7.25809e-08	2.16796e-06	1.67528e-06	LSM14A/ILF3/APOBEC3B/IVNS1ABP/DDX58/PLSCR1/RRP1B/CCL4/DHX9/ISG15/PCBP2/IFIT3/RNF26/DDX60/IFI16/ABCE1/FCN3/CD207/LGALS9/OAS2/FOSL1/HNRNPUL1/ITCH/DHX36/POLR3H/NPC2/RNASE6/IFIH1/DDX1/PUM2/GBF1/DDX21/TRIM22/IFITM2/ENO1/IL33/SELENOK/BNIP3L/DDX3X/NT5C3A/G3BP1/BNIP3/CDK6/ADAR/NOP53/SERINC3/NPLOC4/STAT1/TRIM25/RPS15A/DMBT1/AIM2/ZMPSTE24/CLU/TNFAIP3/PMAIP1/TPT1/CGAS/EIF2AK2/HMGA1/HYAL2/SKP2/CCL19/BIRC2/CX…	87
BP	GO:0034502	protein localization to chromosome	33/2890	83/18670	7.63056e-08	2.26826e-06	1.75279e-06	CENPA/TERF2IP/EZH2/MSH2/WAPL/AURKB/TNKS2/CDT1/ZW10/PARP3/RUVBL2/XRCC5/DKC1/CCT2/CCT4/RCC2/GNL3/CDCA5/PLK1/BUB3/TTK/TCP1/CCT3/CCT7/RPA1/CCT6A/NDC80/RAD21/CCT5/CCT8/NIPBL/NABP2/CDK1	33
BP	GO:0031503	protein-containing complex localization	78/2890	281/18670	8.78154e-08	2.59791e-06	2.00752e-06	NUP205/SRSF2/RBM8A/NUP210/HNRNPU/FKBP4/NOL6/NUP62/MZT1/XPO1/NPM1/EIF4A3/SMG7/TPR/SSB/CLSTN1/KIF3C/ABCE1/WDR34/FYTTD1/NPTN/SRSF3/IWS1/AGFG1/CASC3/TNPO1/MAGOH/NUP188/WASL/RCC2/SRSF5/SLBP/HNRNPA2B1/RAN/TNFAIP2/GPC6/TYROBP/POLR2D/NUP54/XPOT/NUP37/RALB/SDAD1/SRSF9/U2AF2/RRS1/NUP50/NCBP1/EIF5A/NUP153/DBN1/KIF3B/NMD3/IFT57/AP2B1/BIRC5/GPC4/NUP98/ADAM10/NUP155/SRSF1/NUP85/DYNLL1/NUP107/ALYREF/CPSF4/NCBP2…	78
BP	GO:0033046	negative regulation of sister chromatid segregation	22/2890	44/18670	8.97813e-08	2.64342e-06	2.04269e-06	CENPF/BUB1B/WAPL/AURKB/TPR/CDT1/ZW10/MAD2L2/CDC20/PTTG1/CCNB1/FBXO5/TRIP13/PLK1/BUB3/TTK/BUB1/DUSP1/ESPL1/NDC80/RAD21/MAD2L1	22
BP	GO:0000209	protein polyubiquitination	84/2890	310/18670	9.12587e-08	2.67418e-06	2.06647e-06	UBE2G1/NMI/STUB1/BFAR/RNF213/PSMC5/UBR5/AREL1/PSMA5/PSMD11/RNF5/PSMA7/UBE2L3/NPEPPS/PSMD12/PLAA/RNF26/TNKS2/FBXO2/ZFP91/HUWE1/PSMB5/RNF167/PSMB3/MGRN1/PSMC4/TMEM129/PSMB1/PSMC2/PSMB6/PSMB4/HECTD1/PRPF19/NEDD4L/PSMA1/UBE2R2/UBE2E3/PSMB2/SIAH2/UBE2S/ITCH/DTL/PSMB9/UBE2T/PSMD8/UBE2H/UBE2C/ANKIB1/FBXW4/UBE2V2/UBE2N/UBE2K/ANAPC7/UBE3C/PSMD1/SKP1/WWP2/PSMA6/PSMD14/PSMA3/CCNF/PSME3/CDC34/PSMD7/TNFAIP3/P…	84
BP	GO:0032206	positive regulation of telomere maintenance	24/2890	51/18670	1.03429e-07	3.01653e-06	2.33102e-06	AURKB/TNKS2/HNRNPD/PARN/XRCC5/DKC1/CCT2/CCT4/DHX36/HNRNPA2B1/GNL3/HNRNPA1/PKIB/NEK2/TCP1/MAPK1/CCT3/CCT7/CCT6A/NBN/CCT5/CCT8/MAPK15/NABP2	24
BP	GO:0006605	protein targeting	109/2890	435/18670	1.11015e-07	3.22257e-06	2.49023e-06	RPL27A/CAT/ZDHHC1/RPS13/SSR1/SEC61A1/TIMM9/LMAN1/HSPD1/SEC61G/YWHAG/RPS9/UBE2L3/NPEPPS/ICMT/SSR3/HUWE1/RPL10A/USP9X/SRP68/ARL6IP1/RPLP2/RPL31/M6PR/RPL15/CHP1/SCP2/RPL29/GDI1/PARD3/TSPO/RPS28/TIMM23/HSD17B4/PRKCI/ZDHHC3/AIP/VAMP7/TOMM22/TIMM10B/YWHAB/MYO1C/RPL13/TOMM7/TIMM10/ZDHHC20/STOM/HSPA8/RAB7A/NUCB1/AGPS/ZDHHC7/PAK1/OS9/RPS4X/TIMM17A/PMM1/NUDT19/BNIP3L/GSK3A/MFF/NUP54/GOLGA7/RPL21/RPL11/RPL3…	109
BP	GO:0035966	response to topologically incorrect protein	60/2890	199/18670	1.20008e-07	3.46735e-06	2.67938e-06	DNAJB2/RACK1/STUB1/COMP/BFAR/ATP6V0D1/HSPA1B/SSR1/TMEM33/ERO1A/HSPD1/DERL1/HSPA9/RNF5/VCP/HSPE1/DNAJC4/AGR2/DNAJA1/BOK/HSPA13/HSP90AB1/TMEM129/GFPT1/HSPA8/CREB3L1/ERN2/GSK3A/WFS1/HSPB8/PREB/HSP90B1/TPP1/EDEM2/HSF1/HERPUD1/OPTN/HSPA4/CLU/HSPH1/SHC1/UBXN4/EIF2AK2/HSPA1A/PPP1R15B/ASNS/DNAJB4/HSP90AA1/EIF2S1/DNAJB11/HDGF/DDIT3/ACADVL/SRPRB/CLGN/HYOU1/STC2/CXCL8/PDIA6/UGGT1	60
BP	GO:0042542	response to hydrogen peroxide	48/2890	146/18670	1.22777e-07	3.53085e-06	2.72845e-06	CAT/RACK1/PYCR1/EZH2/AQP1/HBA2/HP/KPNA4/PPP2CB/SIGMAR1/SDC1/RHOB/FOSL1/TXN/OSER1/KLF2/PAWR/JUN/BNIP3/LDHA/GPX1/MAP1LC3A/APEX1/SPHK1/LRRK2/STAT1/HSF1/ECT2/DUSP1/STAT6/COL1A1/CASP3/PDCD10/TNFAIP3/PRDX3/PRKCD/PPP1R15B/NET1/PCNA/PPIF/TXNIP/HBB/ADAM9/BAD/CAPN2/CDK1/SRC/HDAC2	48
BP	GO:1905818	regulation of chromosome separation	27/2890	62/18670	1.25382e-07	3.58906e-06	2.77344e-06	CENPF/BUB1B/AURKB/TPR/CDT1/ZW10/MAD2L2/CDC20/CSNK2A1/PTTG1/CCNB1/FBXO5/TRIP13/PLK1/BUB3/TTK/BUB1/CDC6/DUSP1/ESPL1/CDC27/NDC80/RAD21/MAD2L1/TACC3/MAPK15/DLGAP5	27
BP	GO:0031647	regulation of protein stability	78/2890	284/18670	1.42177e-07	4.05107e-06	3.13045e-06	STUB1/HSPA1B/HSPD1/DERL1/SEL1L/GSN/RAD23A/RNF5/CREBL2/CHEK2/USP9X/HSP90AB1/EFNA1/CHP1/GAPDH/SUMO1/CCT2/NEDD4L/ASPH/PFN2/PHB/CCT4/GTSE1/PIM1/TOMM7/CTSH/DVL3/PHB2/CRTAP/HSPA8/PLK1/TYROBP/AURKA/GOLGA7/WFS1/RPL11/STXBP1/KRAS/HCFC1/ATP1B3/TARDBP/PTGES3/NOP53/TCP1/NCLN/RNF149/NAA15/BAG5/MAPK1/CCT3/LRRK2/CCT7/RTN4/SEC16A/PRKDC/CLU/GRN/CASP3/PDCD10/PFN1/PRKCD/GTPBP4/CD81/HSPA1A/ATP1B1/MYLIP/SENP2/HSP90AA…	78
BP	GO:0051985	negative regulation of chromosome segregation	22/2890	45/18670	1.50004e-07	4.25448e-06	3.28763e-06	CENPF/BUB1B/WAPL/AURKB/TPR/CDT1/ZW10/MAD2L2/CDC20/PTTG1/CCNB1/FBXO5/TRIP13/PLK1/BUB3/TTK/BUB1/DUSP1/ESPL1/NDC80/RAD21/MAD2L1	22
BP	GO:2001252	positive regulation of chromosome organization	54/2890	174/18670	1.79058e-07	5.05534e-06	3.9065e-06	HNRNPU/ARRB1/AURKB/KDM1A/TNKS2/TPR/CDT1/HNRNPD/FEN1/SNW1/PARN/RUVBL2/XRCC5/DKC1/CCT2/DNMT1/CCT4/DHX36/HNRNPA2B1/GNL3/CCNB1/AUTS2/HNRNPA1/WBP2/TRIM28/SMARCB1/UBE2N/PKIB/NEK2/SNAI2/TCP1/MAPK1/CCT3/LRRK2/CCT7/SART3/TGFB1/ESPL1/NELFE/PHF1/CCT6A/PHF19/RAD21/SFPQ/NBN/CCT5/CCT8/MAPK15/DLGAP5/RPS6KA4/NIPBL/NABP2/SDR16C5/MUC1	54
BP	GO:0038061	NIK/NF-kappaB signaling	56/2890	183/18670	1.80874e-07	5.08337e-06	3.92816e-06	NOL3/TRADD/PSMC5/TERF2IP/TRIP6/PSMA5/PSMD11/PSMA7/PSMD12/ZFP91/PSMB5/PSMB3/PSMC4/CPNE1/PSMB1/PSMC2/PSMB6/PSMB4/PSMA1/LGALS9/HMGB1/PSMB2/ACTN4/CHI3L1/PSMB9/PSMD8/AGER/IRAK1/PSMD1/SKP1/PSMA6/PSMD14/SPHK1/PSMA3/PSME3/PSMD7/PRDX1/ADIPOR1/PSMD2/PSMC6/EIF2AK2/PSMB7/PSMD3/PSME4/CCL19/BIRC2/PSMC3/CUL1/PPP4C/TMSB4X/TCIM/PSMA4/TLR2/PSME2/PSMD4/TREM2	56
BP	GO:0000725	recombinational repair	45/2890	135/18670	1.91809e-07	5.3663e-06	4.1468e-06	RECQL/TERF2IP/MCM3/KDM1A/RFWD3/FEN1/MAD2L2/CHEK1/RNF138/PARP1/CDC45/RMI2/FIGNL1/UBQLN4/ACTR2/RBBP8/RAD51/RAD51AP1/TIMELESS/UBE2N/RECQL4/MCM4/MCM2/NUCKS1/RPA3/RHNO1/PPP4R2/PSMD14/MAGEF1/GINS2/RPA1/MCM5/YY1/CGAS/CDC7/SMCHD1/MCM7/TONSL/RAD54L/SFPQ/PPP4C/NBN/MCM6/NIPBL/NABP2	45
BP	GO:0006575	cellular modified amino acid metabolic process	57/2890	188/18670	1.99718e-07	5.53986e-06	4.28091e-06	HAGH/ALDH5A1/GGTLC1/ERO1A/PLSCR1/DUOXA1/MTHFD2/PLA2G4F/ASS1/PTGES/PLA2G1B/GPX4/MTHFD1L/CRYM/GGT5/PDZD11/ATIC/PRODH/TYMS/SLC25A32/SLC5A6/G6PD/GART/SHMT2/GGT1/HPN/AHCY/FOLR2/SLC6A8/GCLC/PLOD2/OSBPL8/PLOD1/FOLR1/GPX1/SERINC3/GSTA4/GSS/GSTK1/DUOX1/GGT7/GOT2/SERINC2/PLA2G10/MED1/MTHFD1/ALDH9A1/PTDSS1/GGT6/FPGS/GGH/PCYOX1/GCH1/PLOD3/SLC7A11/GCLM/CPQ	57
BP	GO:0010821	regulation of mitochondrion organization	55/2890	179/18670	1.99804e-07	5.53986e-06	4.28091e-06	TMEM14A/NOL3/GZMB/HIF1A/LMAN1/YWHAG/TRIAP1/UBE2L3/HK2/NPEPPS/HUWE1/BOK/MLLT11/TFDP1/GSK3B/YWHAH/TSPO/RHOT2/VAT1/YWHAB/TOMM7/NMT1/BNIP3L/GSK3A/MFF/SQSTM1/BNIP3/GPX1/PPP3R1/VDAC1/DCN/MOAP1/LRRK2/PARL/SAE1/E2F1/OPTN/YWHAZ/CLU/YWHAQ/OPA1/PMAIP1/FIS1/HSPA1A/PDCD5/ATP5IF1/FAM162A/PPIF/SLC35F6/STAT2/BIK/BAD/DNM1L/PLAUR/TREM2	55
BP	GO:2000816	negative regulation of mitotic sister chromatid separation	20/2890	39/18670	2.02442e-07	5.58184e-06	4.31335e-06	CENPF/BUB1B/AURKB/TPR/CDT1/ZW10/MAD2L2/CDC20/PTTG1/CCNB1/FBXO5/TRIP13/PLK1/BUB3/TTK/BUB1/DUSP1/NDC80/RAD21/MAD2L1	20
BP	GO:0044784	metaphase/anaphase transition of cell cycle	25/2890	56/18670	2.03124e-07	5.58184e-06	4.31335e-06	CENPF/BUB1B/AURKB/TPR/CDT1/ZW10/MAD2L2/CDC20/CCNB1/FBXO5/TRIP13/PLK1/BUB3/TTK/BUB1/CDC6/DUSP1/ESPL1/CDC27/NDC80/RAD21/MAD2L1/TACC3/MAPK15/DLGAP5	25
BP	GO:0048024	regulation of mRNA splicing, via spliceosome	36/2890	98/18670	2.12126e-07	5.80344e-06	4.48459e-06	SRSF2/RBM8A/HNRNPU/RBM42/TRA2B/SNW1/SRPK1/SRSF3/PRPF19/MAGOH/SRSF5/PTBP1/SRSF8/HNRNPA2B1/CIRBP/HNRNPA1/SF3B4/RBMX/SRSF9/U2AF2/NCBP1/SMU1/SART3/NUP98/SRSF1/CELF2/HNRNPL/KHDRBS1/SRPK2/WTAP/RBM17/SRSF7/THRAP3/C1QBP/HNRNPK/DDX17	36
BP	GO:0050852	T cell receptor signaling pathway	60/2890	202/18670	2.14209e-07	5.83461e-06	4.50868e-06	HLA-DQA1/PSMC5/PSMA5/PSMD11/HLA-DQB2/PSMA7/RIPK2/PSMD12/TAB2/LGALS3/PSMB5/PSMB3/PHPT1/PSMC4/PSMB1/PSMC2/PSMB6/PSMB4/PSMA1/CD276/PSMB2/HLA-DRA/PSMB9/RFTN1/PSMD8/HLA-DRB5/PAWR/PAK1/UBE2N/HLA-DPA1/HLA-DPB1/PSMD1/SKP1/PSMA6/PSMD14/MAPK1/HHLA2/PSMA3/PSME3/PSMD7/PSMD2/PSMC6/CD81/EIF2B1/HLA-DQB1/PSMB7/PSMD3/PSME4/PSMC3/GBP1/HLA-DRB1/BCL10/TNFRSF21/CUL1/STOML2/PSMA4/PAK2/CRKL/PSME2/PSMD4	60
BP	GO:0006839	mitochondrial transport	72/2890	258/18670	2.16269e-07	5.86488e-06	4.53206e-06	TMEM14A/NOL3/GZMB/TIMM9/LMAN1/SLC25A13/HSPD1/YWHAG/UBE2L3/HK2/NPEPPS/ALKBH7/HUWE1/BOK/TFDP1/GSK3B/YWHAH/TSPO/TIMM23/RHOT2/SLC25A23/SLC25A32/ATP5MF/AIP/MRPL18/SMDT1/TOMM22/ATP5F1C/TIMM10B/YWHAB/TOMM7/TIMM10/NMT1/MPC1/PNPT1/TST/TIMM17A/BNIP3L/GSK3A/ATP5F1B/MFF/ATP5MC3/BNIP3/PPP3R1/SLC25A38/CYC1/CNP/MOAP1/LRRK2/PARL/SAE1/E2F1/HSPA4/YWHAZ/YWHAQ/SLC25A6/OPA1/MID1IP1/PMAIP1/TOMM34/FIS1/HSPA1A/PDCD5/ATP…	72
BP	GO:0045841	negative regulation of mitotic metaphase/anaphase transition	19/2890	36/18670	2.26378e-07	6.0593e-06	4.6823e-06	CENPF/BUB1B/AURKB/TPR/CDT1/ZW10/MAD2L2/CDC20/CCNB1/FBXO5/TRIP13/PLK1/BUB3/TTK/BUB1/DUSP1/NDC80/RAD21/MAD2L1	19
BP	GO:0051031	tRNA transport	19/2890	36/18670	2.26378e-07	6.0593e-06	4.6823e-06	NUP205/NUP210/NOL6/NUP62/TPR/SSB/NUP188/RAN/NUP54/XPOT/NUP37/NUP50/NUP153/NUP98/NUP155/NUP85/NUP107/RANBP2/NDC1	19
BP	GO:0051973	positive regulation of telomerase activity	19/2890	36/18670	2.26378e-07	6.0593e-06	4.6823e-06	AURKB/HNRNPD/PARN/XRCC5/HSP90AB1/DKC1/PARM1/CCT2/CCT4/HNRNPA2B1/MYC/PKIB/NEK2/PTGES3/TCP1/GREM1/MAPK1/HSP90AA1/MAPK15	19
BP	GO:0006446	regulation of translational initiation	31/2890	79/18670	2.66174e-07	7.09377e-06	5.48169e-06	NPM1/CDC123/TPR/EIF4G1/UHMK1/EIF4H/AGO2/EIF4EBP1/EIF4G3/YTHDF3/DDX1/EIF5B/EIF5/POLR2D/MTIF2/PAIP1/DDX3X/EIF2AK1/NCBP1/LARP1/EIF3B/EIF2B1/EIF2AK2/PPP1R15B/EIF4G2/NCBP2/KHDRBS1/EIF2S1/RPL13A/EIF4EBP3/YTHDF1	31
BP	GO:0002576	platelet degranulation	43/2890	128/18670	2.78295e-07	7.38496e-06	5.70671e-06	CD9/ALDOA/WDR1/TEX264/VEGFC/SERPINF2/SERPINE1/SELENOP/TUBA4A/MAGED2/CFD/QSOX1/ACTN4/FAM3C/ORM1/VCL/GAS6/VEGFD/STXBP1/CHID1/CD109/PECAM1/TGFB1/SERPINA1/CLU/FGB/FN1/TAGLN2/A2M/LGALS3BP/FAM49B/VWF/CYB5R1/CD63/CLEC3B/ACTN1/TMSB4X/LHFPL2/DMTN/OLA1/ORM2/APLP2/VEGFB	43
BP	GO:0045931	positive regulation of mitotic cell cycle	51/2890	163/18670	2.93212e-07	7.71459e-06	5.96143e-06	FOXA1/CUL4B/PKN2/HNRNPU/NUP62/PLRG1/RGCC/TPR/ADAM17/CDT1/EIF4G1/CCND3/CDK4/SH2B1/CDK10/CDC45/EIF4EBP1/RCC2/DTL/PHB2/UBE2C/CDCA5/CCNB1/FBXO5/SMOC2/AURKA/EREG/DDX3X/APEX1/CDC6/CCNE1/KIF20B/SPHK1/NUSAP1/HSF1/TGFB1/SMARCD3/RANBP1/ESPL1/CDC7/RDX/ASNS/NDC80/PTPN11/MAD2L1/POLDIP2/ANKRD17/DLGAP5/CDC25B/NIPBL/CDK1	51
BP	GO:0051170	import into nucleus	51/2890	163/18670	2.93212e-07	7.71459e-06	5.96143e-06	UBR5/NUP62/IPO5/TNPO3/KPNA4/IPO7/CSE1L/TPR/SNRPD1/SNRPG/KPNA2/CHP1/TNPO1/NUP188/SNRPD2/IPO8/PHB2/RAN/SNRPF/HNRNPA1/TRIM28/SNRPD3/NUP54/NUP50/JUP/TARDBP/SNRPE/NUP153/IPO9/MAPK1/LRRK2/ECT2/PTTG1IP/TGFB1/NUP98/NUP155/AGTR2/NUP85/SNRPB/NOLC1/NUP107/PRKCD/HYAL2/KPNA3/MED1/MMP12/RANBP2/TXNIP/KPNB1/APOD/NUTF2	51
BP	GO:0038093	Fc receptor signaling pathway	68/2890	241/18670	2.97619e-07	7.79736e-06	6.02539e-06	ABI1/PSMC5/FCER1A/PSMA5/PSMD11/PSMA7/PSMD12/MYO10/TAB2/PSMB5/PSMB3/PIGR/PSMC4/HSP90AB1/PSMB1/PSMC2/PSMB6/PSMB4/PSMA1/FOS/ARPC3/PSMB2/WASL/MYO1C/PSMB9/PSMD8/ACTR3/ACTR2/PAK1/FCGR3A/ARPC1A/NCKAP1/JUN/ACTG1/WASF2/PPP3R1/RAC1/PSMD1/SKP1/VAV2/PSMA6/PSMD14/MAPK1/PSMA3/YES1/PSME3/GRB2/PSMD7/ACTB/PSMD2/PSMC6/SHC1/PRKCD/ARPC2/PSMB7/PSMD3/PSME4/HSP90AA1/PSMC3/CYFIP2/BCL10/LIMK1/CUL1/PSMA4/PAK2/PSME2/PSMD4/…	68
BP	GO:0010965	regulation of mitotic sister chromatid separation	25/2890	57/18670	3.08788e-07	8.05584e-06	6.22513e-06	CENPF/BUB1B/AURKB/TPR/CDT1/ZW10/MAD2L2/CDC20/PTTG1/CCNB1/FBXO5/TRIP13/PLK1/BUB3/TTK/BUB1/CDC6/DUSP1/ESPL1/CDC27/NDC80/RAD21/MAD2L1/TACC3/DLGAP5	25
BP	GO:0000184	nuclear-transcribed mRNA catabolic process, nonsense-mediated decay	41/2890	120/18670	3.12167e-07	8.1098e-06	6.26682e-06	RPL27A/RPS13/RBM8A/PPP2CA/RPS9/EIF4A3/SMG7/EIF4G1/RPL10A/RPLP2/RPL31/PARN/RPL15/RPL29/ETF1/RPS28/CASC3/MAGOH/PABPC1/RPL13/EXOSC10/RPS4X/RPL21/RPL11/RPL34/RPLP1/NCBP1/RPS14/RPS15A/RPS27/RPLP0/RPL26/RPL10/RPS23/NCBP2/RPL9/SMG5/RPS11/RPL13A/RPL3/RPL14	41
BP	GO:0030111	regulation of Wnt signaling pathway	93/2890	363/18670	3.23583e-07	8.37118e-06	6.4688e-06	SULF2/RACK1/DKK3/RNF213/PSMC5/CTNNBIP1/UBR5/PTK7/PSMA5/PSMD11/PPP2CA/PSMA7/VCP/PSMD12/WIF1/TNKS2/PSMB5/MAD2L2/IGFBP4/PSMB3/IGFBP2/CDH3/RUVBL2/PSMC4/CSNK2A1/PSMB1/PSMC2/GSK3B/PSMB6/CHD8/PSMB4/SPIN1/PSMA1/DAAM2/PSMB2/RSPO3/SIAH2/PFDN5/PSMB9/DVL3/PSMD8/GSK3A/DDX3X/CMAHP/G3BP1/FOLR1/RUVBL1/FZD6/JUP/TAX1BP3/PSMD1/SNAI2/GREM1/PSMA6/PSMD14/HNF1B/PSMA3/LRRK2/HDAC1/GID8/PSME3/SOX2/CTHRC1/TSKU/COL1A1/TRPM4…	93
BP	GO:2001251	negative regulation of chromosome organization	47/2890	146/18670	3.34049e-07	8.60593e-06	6.65021e-06	TOP2A/HNRNPU/CENPF/UBR5/TERF2IP/BUB1B/WAPL/AURKB/KDM1A/TNKS2/TPR/CDT1/ZW10/MAD2L2/XRCC5/CDC20/PARP1/DNMT1/ATAD2/PTTG1/EXOSC10/CCNB1/NAT10/FBXO5/TRIP13/PLK1/HNRNPA1/STN1/SMARCB1/BUB3/TTK/MCM2/BUB1/HNRNPC/DUSP1/NOC2L/ESPL1/SET/HMGA1/TRIP12/PHF1/NDC80/RAD21/MAD2L1/NBN/SRC/SDR16C5	47
BP	GO:1905819	negative regulation of chromosome separation	20/2890	40/18670	3.4599e-07	8.87659e-06	6.85936e-06	CENPF/BUB1B/AURKB/TPR/CDT1/ZW10/MAD2L2/CDC20/PTTG1/CCNB1/FBXO5/TRIP13/PLK1/BUB3/TTK/BUB1/DUSP1/NDC80/RAD21/MAD2L1	20
BP	GO:0031349	positive regulation of defense response	97/2890	384/18670	3.6843e-07	9.40531e-06	7.26792e-06	LSM14A/TRADD/PSMC5/CYBA/PLSCR1/C2CD4A/IL6ST/PSMA5/PSMD11/DHX9/PSMA7/RIPK2/PSMD12/SERPINE1/TAB2/MUC21/CEBPA/PSMB5/DDX60/PSMB3/IFI16/NRAS/XRCC5/PSMC4/PSMB1/PSMC2/PSMB6/PSMB4/HLA-E/FABP4/PSMA1/HMGB1/PSMB2/LPL/VAMP7/IDO1/VAMP8/NUPR1/PSMB9/PSMD8/HMGB2/PUM2/PAK1/IL33/EREG/UBE2K/SNX4/KRAS/LBP/S100A8/PSMD1/SKP1/UNC13B/HMGB3/PSMA6/PSMD14/NONO/PSMA3/LRRK2/ABCC1/PSME3/OPTN/CX3CL1/AIM2/PRKDC/GRN/PSMD7/PSMD2/…	97
BP	GO:0071103	DNA conformation change	93/2890	364/18670	3.69641e-07	9.40531e-06	7.26792e-06	TOP2A/CUL4B/NAP1L4/NCAPD3/CENPA/RECQL/CHD4/CHAF1A/NASP/RFC5/MCM3/DHX9/WAPL/DDB1/NPM1/GINS1/OIP5/TPR/BAZ2A/RUVBL2/XRCC5/RBBP7/CHD8/SRPK1/RFC3/CENPW/MIS18BP1/PARP1/HMGB1/RFC4/DNMT1/NCAPD2/CDC45/HAT1/SMC4/DHX36/HNRNPA2B1/TOP1/HMGB2/NCAPH/DDX1/CDCA5/CCNB1/NCAPG/RAD51/ERN2/ANP32B/CHD1L/GTF2H3/TRIM28/RECQL4/DDX3X/G3BP1/CENPH/RUVBL1/NAP1L1/SMARCA5/MCM4/MCM2/HMGB3/HDAC1/NUSAP1/SART3/CENPN/NCAPG2/GINS2/NO…	93
BP	GO:1904816	positive regulation of protein localization to chromosome, telomeric region	10/2890	12/18670	3.80306e-07	9.59768e-06	7.41658e-06	DKC1/CCT2/CCT4/GNL3/TCP1/CCT3/CCT7/CCT6A/CCT5/CCT8	10
BP	GO:1990173	protein localization to nucleoplasm	10/2890	12/18670	3.80306e-07	9.59768e-06	7.41658e-06	DKC1/CCT2/CCT4/NOP53/TCP1/CCT3/CCT7/CCT6A/CCT5/CCT8	10
BP	GO:0007091	metaphase/anaphase transition of mitotic cell cycle	24/2890	54/18670	3.93014e-07	9.83807e-06	7.60234e-06	CENPF/BUB1B/AURKB/TPR/CDT1/ZW10/MAD2L2/CDC20/CCNB1/FBXO5/TRIP13/PLK1/BUB3/TTK/BUB1/CDC6/DUSP1/ESPL1/CDC27/NDC80/RAD21/MAD2L1/TACC3/DLGAP5	24
BP	GO:0090329	regulation of DNA-dependent DNA replication	24/2890	54/18670	3.93014e-07	9.83807e-06	7.60234e-06	CDK2/RFC5/MSH6/STAG2/CHEK2/CDT1/DONSON/SMC3/RFC3/GMNN/RFC4/SMC1A/DBF4/FBXO5/TIMELESS/ZMPSTE24/DSCC1/CDC7/SENP2/WRNIP1/STOML2/NBN/SLFN11/RFC2	24
BP	GO:1902100	negative regulation of metaphase/anaphase transition of cell cycle	19/2890	37/18670	3.97788e-07	9.91744e-06	7.66367e-06	CENPF/BUB1B/AURKB/TPR/CDT1/ZW10/MAD2L2/CDC20/CCNB1/FBXO5/TRIP13/PLK1/BUB3/TTK/BUB1/DUSP1/NDC80/RAD21/MAD2L1	19
BP	GO:0030178	negative regulation of Wnt signaling pathway	61/2890	210/18670	4.01974e-07	9.98155e-06	7.71321e-06	RACK1/DKK3/RNF213/PSMC5/CTNNBIP1/PSMA5/PSMD11/PSMA7/PSMD12/WIF1/PSMB5/MAD2L2/IGFBP4/PSMB3/IGFBP2/RUVBL2/PSMC4/PSMB1/PSMC2/GSK3B/PSMB6/CHD8/PSMB4/PSMA1/PSMB2/SIAH2/PFDN5/PSMB9/DVL3/PSMD8/GSK3A/G3BP1/FZD6/TAX1BP3/PSMD1/SNAI2/GREM1/PSMA6/PSMD14/PSMA3/HDAC1/PSME3/SOX2/CTHRC1/TSKU/PSMD7/PSMD2/PSMC6/SCYL2/PSMB7/PSMD3/PSME4/PTPRU/MDFI/PSMC3/DDIT3/PSMA4/TLE2/PSME2/PSMD4/EGR1	61
BP	GO:0090090	negative regulation of canonical Wnt signaling pathway	54/2890	178/18670	4.05022e-07	1.0017e-05	7.7406e-06	DKK3/PSMC5/PSMA5/PSMD11/PSMA7/PSMD12/PSMB5/MAD2L2/IGFBP4/PSMB3/IGFBP2/RUVBL2/PSMC4/PSMB1/PSMC2/GSK3B/PSMB6/CHD8/PSMB4/PSMA1/PSMB2/SIAH2/PFDN5/PSMB9/DVL3/PSMD8/GSK3A/G3BP1/FZD6/PSMD1/SNAI2/GREM1/PSMA6/PSMD14/PSMA3/HDAC1/PSME3/SOX2/CTHRC1/PSMD7/PSMD2/PSMC6/SCYL2/PSMB7/PSMD3/PSME4/PTPRU/PSMC3/DDIT3/PSMA4/TLE2/PSME2/PSMD4/EGR1	54
BP	GO:0009266	response to temperature stimulus	68/2890	243/18670	4.16047e-07	1.02487e-05	7.91963e-06	NUP205/IER5/STUB1/HSPA1B/NUP210/FKBP4/ERO1A/NUP62/HSPD1/ATP2A2/HSPA9/VCP/TPR/DNAJA1/IGFBP7/HSPA13/HSP90AB1/GSK3B/RBBP7/ATP2B1/SUMO1/FOS/NUP188/GMPR/LPL/DHX36/CIRBP/HSPA8/CPB2/POLR2D/NUP54/NUP37/GCLC/HSPB8/IRAK1/PSIP1/NUP50/PTGES3/NUP153/RPA3/BAG5/MAPK1/YBX3/HSF1/NUP98/NUP155/HSPH1/NUP85/RPA1/NUP107/EIF2B1/HSPA1A/PLAC8/DNAJB4/HSP90AA1/EIF2S1/CD34/BAG1/RANBP2/ACADVL/CXCL10/TCIM/PCSK1N/ABCC2/NDC1/LR…	68
BP	GO:0000724	double-strand break repair via homologous recombination	44/2890	134/18670	4.21334e-07	1.02969e-05	7.95687e-06	RECQL/TERF2IP/MCM3/KDM1A/RFWD3/FEN1/MAD2L2/CHEK1/RNF138/PARP1/CDC45/RMI2/FIGNL1/UBQLN4/ACTR2/RBBP8/RAD51/RAD51AP1/TIMELESS/UBE2N/RECQL4/MCM4/MCM2/NUCKS1/RPA3/PPP4R2/PSMD14/MAGEF1/GINS2/RPA1/MCM5/YY1/CGAS/CDC7/SMCHD1/MCM7/TONSL/RAD54L/SFPQ/PPP4C/NBN/MCM6/NIPBL/NABP2	44
BP	GO:0007006	mitochondrial membrane organization	44/2890	134/18670	4.21334e-07	1.02969e-05	7.95687e-06	TMEM14A/NOL3/GZMB/TIMM9/YWHAG/HK2/ALKBH7/BOK/TFDP1/GSK3B/YWHAH/RHOT2/ATP5MF/TOMM22/ATP5F1C/YWHAB/CHCHD3/TIMM10/NMT1/MFN1/BNIP3L/GSK3A/ATP5F1B/ATP5MC3/BNIP3/PPP3R1/CNP/MOAP1/E2F1/HSPA4/YWHAZ/YWHAQ/OPA1/PMAIP1/HSPA1A/CALM3/PDCD5/ATP5IF1/HSP90AA1/PPIF/SLC35F6/BAD/IMMT/APOO	44
BP	GO:0032388	positive regulation of intracellular transport	65/2890	229/18670	4.26594e-07	1.03844e-05	8.02449e-06	GZMB/UBR5/IPO5/CPSF6/DHX9/YWHAG/UBE2L3/NPEPPS/KIF5B/TPR/HUWE1/TFDP1/GSK3B/CHP1/SCP2/SPAG5/EHD2/YWHAH/VAMP7/GTSE1/VAMP8/YWHAB/MYO1C/TOMM7/STOM/NMT1/RAN/MTMR2/PAK1/ANP32B/GAS6/TRIM28/TM9SF4/GSK3A/MFF/STXBP1/SNX4/JUP/PPP3R1/TARDBP/EDEM2/KIF20B/MAPK1/SAE1/ECT2/SEC16A/E2F1/TGFB1/YWHAZ/YWHAQ/PDCD10/DYNC1H1/PRKCD/CD81/PMAIP1/FIS1/RDX/NCBP2/HYAL2/PDCD5/VAMP2/KHDRBS1/ICE1/BAD/NUTF2	65
BP	GO:1903405	protein localization to nuclear body	9/2890	10/18670	4.34744e-07	1.04592e-05	8.08234e-06	DKC1/CCT2/CCT4/TCP1/CCT3/CCT7/CCT6A/CCT5/CCT8	9
BP	GO:1904851	positive regulation of establishment of protein localization to telomere	9/2890	10/18670	4.34744e-07	1.04592e-05	8.08234e-06	DKC1/CCT2/CCT4/TCP1/CCT3/CCT7/CCT6A/CCT5/CCT8	9
BP	GO:1904867	protein localization to Cajal body	9/2890	10/18670	4.34744e-07	1.04592e-05	8.08234e-06	DKC1/CCT2/CCT4/TCP1/CCT3/CCT7/CCT6A/CCT5/CCT8	9
BP	GO:0032212	positive regulation of telomere maintenance via telomerase	18/2890	34/18670	4.44364e-07	1.06081e-05	8.19741e-06	AURKB/TNKS2/PARN/XRCC5/DKC1/CCT2/CCT4/HNRNPA1/PKIB/NEK2/TCP1/MAPK1/CCT3/CCT7/CCT6A/CCT5/CCT8/MAPK15	18
BP	GO:0061136	regulation of proteasomal protein catabolic process	55/2890	183/18670	4.44365e-07	1.06081e-05	8.19741e-06	DNAJB2/RACK1/HSPBP1/STUB1/HSPA1B/DDRGK1/RAD23A/RHBDF1/VCP/CEBPA/USP14/PSMC4/HSP90AB1/PSMC2/GSK3B/SUMO1/TRIB3/NUPR1/UBQLN4/PLK1/OS9/ANKIB1/AURKA/IL33/GABARAPL2/GSK3A/GCLC/UBE2K/RPL11/SMARCC1/GPX1/EDEM2/ARAF/NOP53/PSMD14/BAG5/LRRK2/GNA12/PSME3/HERPUD1/CLU/UBQLN1/HSPA1A/LAMP3/NUDT15/UBE2J1/PBK/SUMO2/SGTA/WAC/USP5/RAD23B/PSME2/TMTC3/TREM2	55
BP	GO:0072401	signal transduction involved in DNA integrity checkpoint	29/2890	73/18670	4.72166e-07	1.11854e-05	8.64351e-06	CNOT11/CDK2/TRIAP1/CDC5L/RBL2/RGCC/CHEK2/CHEK1/PRMT1/TFDP1/TNKS1BP1/PRPF19/GTSE1/DTL/CCNB1/CNOT8/PLK1/AURKA/CNOT9/E2F1/BTG2/PRKDC/RPL26/PCNA/BRCC3/SOX4/CDK1/MUC1/CNOT1	29
BP	GO:0072422	signal transduction involved in DNA damage checkpoint	29/2890	73/18670	4.72166e-07	1.11854e-05	8.64351e-06	CNOT11/CDK2/TRIAP1/CDC5L/RBL2/RGCC/CHEK2/CHEK1/PRMT1/TFDP1/TNKS1BP1/PRPF19/GTSE1/DTL/CCNB1/CNOT8/PLK1/AURKA/CNOT9/E2F1/BTG2/PRKDC/RPL26/PCNA/BRCC3/SOX4/CDK1/MUC1/CNOT1	29
BP	GO:0051701	interaction with host	59/2890	202/18670	5.04863e-07	1.19144e-05	9.2068e-06	HSPA1B/NECTIN4/HIPK2/TRIM8/TFRC/GSN/KPNA4/SCARB1/DDB1/PPIA/SLC1A5/FCN3/KPNA2/GAPDH/CHMP2A/TNFRSF14/SMC3/LGALS9/KRT6A/GRK2/VAMP8/ITCH/ITGAV/RAB7A/IFITM2/GAS6/TRIM28/FUCA2/ITGA5/CD74/NUP153/TCP1/PPID/WWP2/TRIM25/GRB2/TGFB1/ACE2/TMPRSS2/SLC52A2/CD81/ALYREF/EIF2AK2/HSPA1A/CPSF4/HYAL2/SELPLG/KPNA3/ITGB1/DPP4/CD55/KPNB1/CXCL8/BAD/ITGB6/PVR/CDK1/SRC/SCRIB	59
BP	GO:0019985	translesion synthesis	20/2890	41/18670	5.77294e-07	1.35205e-05	1.04479e-05	RFC5/ISG15/VCP/POLD1/MAD2L2/RFC3/POLE2/RFC4/DTL/POLD2/PCLAF/USP10/RPA3/RFC1/NPLOC4/TRIM25/UBE2L6/RPA1/PCNA/RFC2	20
BP	GO:0090224	regulation of spindle organization	20/2890	41/18670	5.77294e-07	1.35205e-05	1.04479e-05	HSPA1B/HNRNPU/CHMP5/NUP62/STAG2/TPR/PARP3/SPAG5/CHMP2A/SMC3/SMC1A/PLK1/CLTC/DRG1/DYNC1H1/PSRC1/HSPA1A/TACC3/TPX2/MAPK15	20
BP	GO:0051186	cofactor metabolic process	109/2890	449/18670	6.02098e-07	1.40482e-05	1.08557e-05	CAT/ACSL5/HAGH/CYBA/ALDH5A1/GGTLC1/ELOVL1/HACD2/DLD/HBA2/HP/CIAO1/HSPA9/DUOXA1/VCP/MTHFD2/HMOX2/BLVRA/CYB5A/MAT2B/MMADHC/PTGES/GPX4/ACLY/MTHFD1L/ACOT7/GGT5/SLC2A3/TSPO/PDZD11/ATIC/TYMS/SLC25A32/IDH2/HSD17B4/AHCYL2/SLC2A1/ACSF2/SLC5A6/IDO1/CYB5R3/COQ8A/HMGCS2/MPC1/G6PD/DGAT1/ENOPH1/ACSL3/GART/SHMT2/GGT1/PXDN/PRDX5/AHCY/DLAT/FOLR2/HSD17B8/GCLC/ISCU/LMBRD1/EIF2AK1/FOLR1/GPX1/NAMPT/SCD/NUBP1/RAC1/SLC…	109
BP	GO:0031960	response to corticosteroid	50/2890	162/18670	6.05116e-07	1.40655e-05	1.08691e-05	ZFP36L1/CYBA/HNRNPU/AQP1/ENG/UBE2L3/AKAP13/SDC1/ASS1/IGFBP2/PAM/IGFBP7/ALPL/FOSB/ATP2B1/TYMS/PARP1/FOS/ZFP36/ABCA3/FOSL1/EIF4EBP1/GJB2/CTSV/CAD/KRAS/STC1/GOT1/SCGB1A1/MAOB/DUSP1/TGFB1/CPS1/COL1A1/KLF9/HNMT/CASP3/AGTR2/CALM3/S100B/PCNA/PTPRU/ALDH3A1/FBXO32/GLB1/ADAM9/BAD/ABCC2/SRC/ADM	50
BP	GO:0032508	DNA duplex unwinding	38/2890	110/18670	6.07911e-07	1.40776e-05	1.08784e-05	TOP2A/CUL4B/RECQL/CHD4/RFC5/MCM3/DHX9/DDB1/GINS1/RUVBL2/XRCC5/CHD8/RFC3/PARP1/RFC4/CDC45/DHX36/DDX1/RAD51/CHD1L/GTF2H3/RECQL4/DDX3X/G3BP1/RUVBL1/MCM4/MCM2/GINS2/DSCC1/RPA1/MCM5/MCM7/HMGA1/WRNIP1/NBN/RAD23B/MCM6/RFC2	38
BP	GO:0045862	positive regulation of proteolysis	91/2890	358/18670	6.25586e-07	1.44328e-05	1.11529e-05	DNAJB2/RACK1/HSPBP1/STUB1/TRADD/HSPA1B/DDRGK1/MELTF/HSPD1/CTSD/ARRB1/GSN/RAD23A/VCP/HSPE1/RIPK2/CEBPA/BOK/IFI16/ARL6IP5/PSMC4/PSMC2/EFNA1/GSK3B/MMP14/SUMO1/ASPH/LGALS9/HMGB1/TRIB3/NRDC/DLC1/NUPR1/CTSH/MYC/PLK1/HPN/ANP32B/ANKIB1/AGER/TIMM17A/ENO1/AURKA/IL33/GSK3A/GCLC/DDX3X/CYCS/PERP/S100A8/EDEM2/NOP53/AKIRIN2/ADRM1/PSMD14/IFT57/LRRK2/HSF1/PSME3/HERPUD1/SART3/MAGEF1/AIM2/CLU/GRN/FN1/UBQLN1/PMAIP1/…	91
BP	GO:0072395	signal transduction involved in cell cycle checkpoint	29/2890	74/18670	6.62258e-07	1.52221e-05	1.17628e-05	CNOT11/CDK2/TRIAP1/CDC5L/RBL2/RGCC/CHEK2/CHEK1/PRMT1/TFDP1/TNKS1BP1/PRPF19/GTSE1/DTL/CCNB1/CNOT8/PLK1/AURKA/CNOT9/E2F1/BTG2/PRKDC/RPL26/PCNA/BRCC3/SOX4/CDK1/MUC1/CNOT1	29
BP	GO:0034341	response to interferon-gamma	58/2890	199/18670	6.78939e-07	1.55477e-05	1.20144e-05	HLA-DQA1/NMI/SEC61A1/SYNCRIP/TRIM8/GSN/PARP14/HLA-DQB2/CCL4/KIF5B/ASS1/UBD/HSP90AB1/HLA-E/GAPDH/SUMO1/LGALS9/OAS2/HLA-DRA/MYO1C/RAB20/AQP4/ACTR3/HLA-DRB5/ACTR2/TRIM22/IFITM2/CXCL16/HLA-DPA1/STXBP1/ACTG1/HLA-DPB1/STAT1/TRIM25/CX3CL1/NR1H2/CCL17/PRKCD/HLA-DQB1/DAPK1/RAB7B/CCL19/GBP1/HLA-DRB1/CCL20/MED1/RPL13A/OAS3/IFNGR1/OAS1/GBP5/GBP2/GCH1/GBP4/TLR2/PARP9/IRF1/CCL8	58
BP	GO:0034248	regulation of cellular amide metabolic process	114/2890	476/18670	6.91455e-07	1.57759e-05	1.21908e-05	LSM14A/ILF3/RACK1/RBM8A/ZFP36L1/CNOT11/SYNCRIP/FXR1/KHSRP/TACO1/DHX9/RPS9/NPM1/EIF4A3/CDC123/ANG/TPR/HNRNPD/EIF4G1/TRMT10C/EIF2A/CDK4/UHMK1/IGF2BP3/EFNA1/EIF4H/RPS6KA1/CAPRIN1/GAPDH/AGO2/ETF1/CASC3/TYMS/MAGOH/ZFP36/GCN1/EIF4EBP1/PABPC1/EIF4G3/DHX36/YTHDF3/PA2G4/MTPN/CIRBP/PER1/DDX1/NAT10/CNOT8/PUM2/SHMT2/RPS4X/LARP4/PUS7/EIF5B/CNOT9/EIF5/POLR2D/MTIF2/GSK3A/MEX3D/PAIP1/DDX3X/RARA/SECISBP2L/EIF2AK1…	114
BP	GO:0009896	positive regulation of catabolic process	104/2890	425/18670	7.27969e-07	1.65479e-05	1.27873e-05	DNAJB2/RACK1/CUL4B/HSPBP1/STUB1/HSPA1B/ZFP36L1/DDRGK1/HIF1A/RILP/NSF/AREL1/TRIM8/VPS28/TNFSF12/KHSRP/RAD23A/DDB1/VCP/SGSM3/HK2/RIPK2/HNRNPD/CEBPA/PSMC4/CSNK2A1/PSMC2/GSK3B/AGO2/SUMO1/KIAA1324/NEDD4L/PAFAH1B2/HMGB1/TRIB3/ZFP36/NRDC/PABPC1/ITCH/DTL/DHX36/TOMM7/NUPR1/YTHDF3/PIP4K2A/SNF8/PNPT1/RAB7A/CNOT8/TRIM22/PLK1/TMEM59/ANKIB1/AURKA/IL33/BNIP3L/GSK3A/RALB/MEX3D/GCLC/HSPB8/PNPLA2/BNIP3/LARP1/EDEM2…	104
BP	GO:0046931	pore complex assembly	13/2890	20/18670	7.54659e-07	1.70918e-05	1.32076e-05	NUP205/PDZD11/NUP153/CCT3/RTN4/NUP98/ADAM10/NUP107/ANO6/CCT8/BAD/GSDMD/NDC1	13
BP	GO:0006301	postreplication repair	23/2890	52/18670	7.60216e-07	1.71548e-05	1.32563e-05	RFC5/MSH2/ISG15/VCP/POLD1/MAD2L2/RFC3/POLE2/RFC4/DTL/POLD2/UBE2V2/UBE2N/PCLAF/USP10/RPA3/RFC1/NPLOC4/TRIM25/UBE2L6/RPA1/PCNA/RFC2	23
BP	GO:1903362	regulation of cellular protein catabolic process	68/2890	247/18670	7.97848e-07	1.79385e-05	1.38619e-05	DNAJB2/RACK1/HSPBP1/STUB1/HSPA1B/DDRGK1/HIPK2/RAD23A/RHBDF1/VCP/CEBPA/USP14/PSMC4/HSP90AB1/CSNK2A1/PSMC2/EFNA1/GSK3B/ATRAID/SUMO1/TRIB3/NUPR1/UBQLN4/PLK1/OS9/ANKIB1/AURKA/IL33/GABARAPL2/GSK3A/GCLC/UBE2K/RPL11/SMARCC1/GPX1/EDEM2/ARAF/NOP53/PSMD14/BAG5/LRRK2/GNA12/PTTG1IP/PSME3/HERPUD1/MAGEF1/CLU/TNFAIP3/UBQLN1/CD81/RDX/HSPA1A/LAMP3/NUDT15/UBE2J1/MYLIP/ATP5IF1/PDCL3/HSP90AA1/PBK/SUMO2/SGTA/WAC/USP5…	68
BP	GO:0046394	carboxylic acid biosynthetic process	90/2890	355/18670	8.12853e-07	1.81485e-05	1.40242e-05	PRKAB1/PYCR1/PYCR2/GGTLC1/ELOVL1/HACD2/PTGDS/PLA2G4F/ASS1/GLUD1/PTGES/PLA2G1B/BGN/ALOX15B/GPX4/ACLY/MTHFD1L/ACOT7/SCP2/GGT5/ATIC/HPGD/HSD17B4/UGDH/TRIB3/ADIPOR2/PHGDH/LPL/IDO1/WDTC1/ALDH18A1/ENOPH1/ACSL3/GART/SHMT2/GGT1/MIF/HSD17B8/PSPH/ALOX5AP/PLOD2/CAD/CLTC/ERLIN1/PLOD1/MGLL/LTA4H/RDH10/SCD/GOT1/CD74/PTGES3/PKM/UGP2/DCN/SERINC3/ACSS1/PDK4/CYP27A1/TGFB1/CPS1/GGT7/NR1H2/INSIG1/ABHD3/MID1IP1/ADIPO…	90
BP	GO:0062197	cellular response to chemical stress	89/2890	350/18670	8.1356e-07	1.81485e-05	1.40242e-05	CAT/NOL3/RACK1/PYCR1/HSPA1B/ZFP36L1/CYBA/PYCR2/HIF1A/ERO1A/EZH2/AQP1/CDK2/ALDH3B1/ATP2A2/DNAJA1/SIGMAR1/HNRNPD/NCF4/ARL6IP5/XRCC5/SERPINB6/RHOB/TSPO/SLC25A23/PRODH/SOD2/PARP1/FOS/SLC2A1/TXN/STAU1/OSER1/KLF2/G6PD/NME2/PNPT1/ARHGEF2/PAWR/GJB2/PRDX5/LONP1/DDX3X/JUN/CYCS/BNIP3/GPX1/SOD3/MAP1LC3A/APEX1/AQP5/BAG5/MAPK1/NONO/SPHK1/LRRK2/YBX3/HSF1/ECT2/GPX3/STAT6/CASP3/PRDX1/PDCD10/TNFAIP3/PRDX3/UBQLN1/P…	89
BP	GO:1903050	regulation of proteolysis involved in cellular protein catabolic process	61/2890	214/18670	8.15994e-07	1.81485e-05	1.40242e-05	DNAJB2/RACK1/HSPBP1/STUB1/HSPA1B/DDRGK1/HIPK2/RAD23A/RHBDF1/VCP/CEBPA/USP14/PSMC4/HSP90AB1/CSNK2A1/PSMC2/EFNA1/GSK3B/SUMO1/TRIB3/NUPR1/UBQLN4/PLK1/OS9/ANKIB1/AURKA/IL33/GABARAPL2/GSK3A/GCLC/UBE2K/RPL11/SMARCC1/GPX1/EDEM2/ARAF/NOP53/PSMD14/BAG5/LRRK2/GNA12/PSME3/HERPUD1/MAGEF1/CLU/UBQLN1/HSPA1A/LAMP3/NUDT15/UBE2J1/ATP5IF1/PDCL3/PBK/SUMO2/SGTA/WAC/USP5/RAD23B/PSME2/TMTC3/TREM2	61
BP	GO:0042770	signal transduction in response to DNA damage	43/2890	133/18670	9.12024e-07	2.02116e-05	1.56185e-05	CNOT11/HIPK2/CDK2/NDRG1/TRIAP1/CDC5L/RBL2/FOXM1/RGCC/KDM1A/CHEK2/MAD2L2/CHEK1/PRMT1/TFDP1/TNKS1BP1/PRPF19/GTSE1/DTL/CCNB1/CNOT8/PLK1/MIF/AURKA/CNOT9/USP10/SNAI2/CD74/PTTG1IP/E2F1/BTG2/GRB2/PRKDC/ZMPSTE24/RPL26/PMAIP1/PCNA/BRCC3/NBN/SOX4/CDK1/MUC1/CNOT1	43
BP	GO:0016053	organic acid biosynthetic process	90/2890	356/18670	9.25273e-07	2.0432e-05	1.57888e-05	PRKAB1/PYCR1/PYCR2/GGTLC1/ELOVL1/HACD2/PTGDS/PLA2G4F/ASS1/GLUD1/PTGES/PLA2G1B/BGN/ALOX15B/GPX4/ACLY/MTHFD1L/ACOT7/SCP2/GGT5/ATIC/HPGD/HSD17B4/UGDH/TRIB3/ADIPOR2/PHGDH/LPL/IDO1/WDTC1/ALDH18A1/ENOPH1/ACSL3/GART/SHMT2/GGT1/MIF/HSD17B8/PSPH/ALOX5AP/PLOD2/CAD/CLTC/ERLIN1/PLOD1/MGLL/LTA4H/RDH10/SCD/GOT1/CD74/PTGES3/PKM/UGP2/DCN/SERINC3/ACSS1/PDK4/CYP27A1/TGFB1/CPS1/GGT7/NR1H2/INSIG1/ABHD3/MID1IP1/ADIPO…	90
BP	GO:0033048	negative regulation of mitotic sister chromatid segregation	20/2890	42/18670	9.4195e-07	2.07263e-05	1.60161e-05	CENPF/BUB1B/AURKB/TPR/CDT1/ZW10/MAD2L2/CDC20/PTTG1/CCNB1/FBXO5/TRIP13/PLK1/BUB3/TTK/BUB1/DUSP1/NDC80/RAD21/MAD2L1	20
BP	GO:0051306	mitotic sister chromatid separation	25/2890	60/18670	1.00394e-06	2.20118e-05	1.70096e-05	CENPF/BUB1B/AURKB/TPR/CDT1/ZW10/MAD2L2/CDC20/PTTG1/CCNB1/FBXO5/TRIP13/PLK1/BUB3/TTK/BUB1/CDC6/DUSP1/ESPL1/CDC27/NDC80/RAD21/MAD2L1/TACC3/DLGAP5	25
BP	GO:0031334	positive regulation of protein-containing complex assembly	67/2890	244/18670	1.05987e-06	2.31561e-05	1.78938e-05	RACK1/CUL4B/STUB1/HSPA1B/PSMC5/VIL1/ABCA1/GSN/RHOBTB2/DDB1/VCP/CAND1/GMFB/CDT1/EIF4G1/MAP1B/GMFG/PSMC4/PSMC2/GSK3B/SUMO1/PARP1/PFN2/CLTRN/ARPC3/WASL/MMP1/MYO1C/TPPP3/ACTR3/ACTR2/ARF6/PAK1/CHD1L/MAPRE1/ARPC1A/GTF2H3/JCHAIN/ASAP1/NCKAP1/RAC1/CDH5/UNC13B/RPA3/RAC3/GRB2/TGFB1/AIM2/CLU/PFN1/DRG1/PSMC6/RPA1/ARPC2/PMAIP1/PSRC1/HSPA1A/HSP90AA1/PSMC3/ICE1/CLIP1/FSCN1/GBP5/BAIAP2L1/BIK/CDC42EP1/SRC	67
BP	GO:0046822	regulation of nucleocytoplasmic transport	36/2890	104/18670	1.12628e-06	2.45205e-05	1.89481e-05	UBR5/NUP62/IPO5/CPSF6/XPO1/RANGAP1/DHX9/TPR/UHMK1/GSK3B/CHP1/IWS1/GTSE1/TXN/RAN/ANP32B/XPO5/GAS6/TRIM28/NUP54/JUP/TARDBP/NUP153/PPP1CC/MAPK1/ECT2/TGFB1/AGTR2/NOLC1/PRKCD/NCBP2/HYAL2/KHDRBS1/PTPN11/APOD/NUTF2	36
BP	GO:1902099	regulation of metaphase/anaphase transition of cell cycle	23/2890	53/18670	1.14696e-06	2.48829e-05	1.92282e-05	CENPF/BUB1B/AURKB/TPR/CDT1/ZW10/MAD2L2/CDC20/CCNB1/FBXO5/TRIP13/PLK1/BUB3/TTK/BUB1/CDC6/DUSP1/ESPL1/NDC80/RAD21/MAD2L1/MAPK15/DLGAP5	23
BP	GO:0033047	regulation of mitotic sister chromatid segregation	27/2890	68/18670	1.17715e-06	2.54486e-05	1.96653e-05	HNRNPU/CENPF/BUB1B/AURKB/TPR/CDT1/ZW10/MAD2L2/CDC20/PTTG1/CCNB1/FBXO5/TRIP13/PLK1/BUB3/TTK/BUB1/CDC6/DUSP1/ESPL1/CDC27/NDC80/RAD21/MAD2L1/TACC3/DLGAP5/NIPBL	27
BP	GO:0030198	extracellular matrix organization	92/2890	368/18670	1.18278e-06	2.54812e-05	1.96905e-05	SULF2/COMP/NPNT/MYO1E/LAMB3/ITGA6/ERO1A/SH3PXD2B/MELTF/LOX/ENG/SERPINF2/TPSAB1/SERPINE1/RGCC/BGN/LAMB1/QSOX1/CST3/MMP14/COL11A1/LOXL4/COL5A2/MFAP4/TMPRSS6/MMP1/ITGAV/CTSL/CPB2/SPINK5/CREB3L1/HPN/PXDN/SMOC2/MMP28/NTN4/GAS6/LOXL2/MMP15/TGFBI/CTSV/NDNF/PLOD2/ITGA5/PLOD1/B4GALT1/LAMC1/DCN/RAMP2/GREM1/PECAM1/P4HA1/TGFB1/POSTN/ADAM10/COL2A1/COL1A1/DPT/MYH11/COL15A1/FGB/FN1/SPP1/P3H4/A2M/COL3A1/SULF1/VW…	92
BP	GO:0052548	regulation of endopeptidase activity	103/2890	425/18670	1.32415e-06	2.84278e-05	2.19675e-05	LTF/NOL3/RACK1/TRADD/VIL1/AQP1/HSPD1/CTSD/ARRB1/SERPINF2/DHCR24/GSN/TRIAP1/VCP/HSPE1/RIPK2/SERPINE1/MAGEA3/BOK/ARL6IP1/IFI16/USP14/CST2/ARL6IP5/CSNK2A1/SERPINB6/SERPINE2/EFNA1/CST3/RPS6KA1/GAPDH/RARRES1/ASPH/LGALS9/HMGB1/NRDC/DLC1/IGBP1/SIAH2/PSMB9/CTSH/PTTG1/SPINK5/MYC/ANP32B/PRDX5/AGER/GAS6/SERPIND1/UBE2Z/DDX3X/CYCS/GPX1/PERP/S100A8/CD109/AKIRIN2/ADRM1/CPAMD8/BIRC6/PSMD14/IFT57/PSMA3/HDAC1/HSF1…	103
BP	GO:0043062	extracellular structure organization	92/2890	369/18670	1.3401e-06	2.86707e-05	2.21552e-05	SULF2/COMP/NPNT/MYO1E/LAMB3/ITGA6/ERO1A/SH3PXD2B/MELTF/LOX/ENG/SERPINF2/TPSAB1/SERPINE1/RGCC/BGN/LAMB1/QSOX1/CST3/MMP14/COL11A1/LOXL4/COL5A2/MFAP4/TMPRSS6/MMP1/ITGAV/CTSL/CPB2/SPINK5/CREB3L1/HPN/PXDN/SMOC2/MMP28/NTN4/GAS6/LOXL2/MMP15/TGFBI/CTSV/NDNF/PLOD2/ITGA5/PLOD1/B4GALT1/LAMC1/DCN/RAMP2/GREM1/PECAM1/P4HA1/TGFB1/POSTN/ADAM10/COL2A1/COL1A1/DPT/MYH11/COL15A1/FGB/FN1/SPP1/P3H4/A2M/COL3A1/SULF1/VW…	92
BP	GO:0010565	regulation of cellular ketone metabolic process	53/2890	180/18670	1.43419e-06	3.04729e-05	2.35479e-05	DKK3/PSMC5/PSMA5/PSMD11/PSMA7/PSMD12/PSMB5/AZIN1/PSMB3/PSMC4/PSMB1/PSMC2/PSMB6/COMT/PSMB4/PSMA1/TRIB3/ADIPOR2/PSMB2/PSMB9/WDTC1/PSMD8/ERLIN1/RDH10/PSMD1/CD74/PSMA6/PSMD14/PSMA3/PDK4/PSME3/NR1H2/INSIG1/PSMD7/MID1IP1/ADIPOR1/PSMD2/PSMC6/PSMB7/FABP3/PSMD3/LPGAT1/PSME4/PSMC3/ELOVL5/PPTC7/ACADVL/PSMA4/PSME2/SLC7A11/PSMD4/EGR1/ADM	53
BP	GO:0071346	cellular response to interferon-gamma	53/2890	180/18670	1.43419e-06	3.04729e-05	2.35479e-05	HLA-DQA1/NMI/SYNCRIP/TRIM8/GSN/PARP14/HLA-DQB2/CCL4/KIF5B/ASS1/HSP90AB1/HLA-E/GAPDH/SUMO1/LGALS9/OAS2/HLA-DRA/MYO1C/RAB20/AQP4/ACTR3/HLA-DRB5/ACTR2/TRIM22/HLA-DPA1/STXBP1/ACTG1/HLA-DPB1/STAT1/TRIM25/CX3CL1/NR1H2/CCL17/PRKCD/HLA-DQB1/DAPK1/RAB7B/CCL19/GBP1/HLA-DRB1/CCL20/MED1/RPL13A/OAS3/IFNGR1/OAS1/GBP5/GBP2/GBP4/TLR2/PARP9/IRF1/CCL8	53
BP	GO:0052547	regulation of peptidase activity	108/2890	452/18670	1.51572e-06	3.20949e-05	2.48013e-05	LTF/NOL3/RACK1/TRADD/DDRGK1/VIL1/AQP1/HSPD1/CTSD/ARRB1/SERPINF2/DHCR24/GSN/TRIAP1/VCP/HSPE1/RIPK2/SERPINE1/MAGEA3/BOK/ARL6IP1/IFI16/USP14/CST2/ARL6IP5/CSNK2A1/SERPINB6/SERPINE2/EFNA1/CST3/RPS6KA1/GAPDH/RARRES1/ASPH/LGALS9/HMGB1/NRDC/DLC1/IGBP1/SIAH2/PSMB9/CTSH/PTTG1/SPINK5/MYC/ANP32B/PRDX5/AGER/GAS6/SERPIND1/UBE2Z/DDX3X/CYCS/GPX1/PERP/S100A8/CD109/AKIRIN2/ADRM1/CPAMD8/BIRC6/PSMD14/IFT57/PSMA3/HDA…	108
BP	GO:0018279	protein N-linked glycosylation via asparagine	17/2890	33/18670	1.54087e-06	3.2516e-05	2.51266e-05	LMAN1/DAD1/NUDT14/VCP/DPM1/MCFD2/ALG5/RPN1/TUSC3/ALG8/STT3A/MGAT1/RPN2/OSTC/UBE2J1/DPM3/UGGT1	17
BP	GO:0030199	collagen fibril organization	23/2890	54/18670	1.70633e-06	3.56606e-05	2.75567e-05	COMP/LOX/SERPINF2/COL11A1/LOXL4/COL5A2/PXDN/LOXL2/PLOD2/PLOD1/GREM1/P4HA1/COL2A1/COL1A1/DPT/P3H4/COL3A1/COL12A1/COL5A1/COL14A1/COL1A2/COLGALT1/PLOD3	23
BP	GO:0097345	mitochondrial outer membrane permeabilization	23/2890	54/18670	1.70633e-06	3.56606e-05	2.75567e-05	TMEM14A/GZMB/YWHAG/BOK/TFDP1/GSK3B/YWHAH/RHOT2/YWHAB/NMT1/BNIP3L/GSK3A/BNIP3/PPP3R1/MOAP1/E2F1/YWHAZ/YWHAQ/PMAIP1/HSPA1A/ATP5IF1/SLC35F6/BAD	23
BP	GO:0060828	regulation of canonical Wnt signaling pathway	75/2890	286/18670	1.70719e-06	3.56606e-05	2.75567e-05	SULF2/DKK3/PSMC5/UBR5/PTK7/PSMA5/PSMD11/PSMA7/VCP/PSMD12/TNKS2/PSMB5/MAD2L2/IGFBP4/PSMB3/IGFBP2/CDH3/RUVBL2/PSMC4/PSMB1/PSMC2/GSK3B/PSMB6/CHD8/PSMB4/PSMA1/DAAM2/PSMB2/RSPO3/SIAH2/PFDN5/PSMB9/DVL3/PSMD8/GSK3A/DDX3X/G3BP1/FOLR1/RUVBL1/FZD6/JUP/PSMD1/SNAI2/GREM1/PSMA6/PSMD14/PSMA3/LRRK2/HDAC1/GID8/PSME3/SOX2/CTHRC1/COL1A1/TRPM4/PSMD7/PSMD2/PSMC6/SCYL2/TBL1XR1/PSMB7/PSMD3/PSME4/PTPRU/PSMC3/CCNY/DDIT3…	75
BP	GO:0045732	positive regulation of protein catabolic process	60/2890	214/18670	1.81697e-06	3.7826e-05	2.92299e-05	DNAJB2/RACK1/CUL4B/HSPBP1/STUB1/HSPA1B/DDRGK1/RILP/NSF/AREL1/VPS28/TNFSF12/RAD23A/DDB1/VCP/SGSM3/CEBPA/PSMC4/CSNK2A1/PSMC2/GSK3B/SUMO1/NEDD4L/TRIB3/NRDC/ITCH/DTL/NUPR1/SNF8/RAB7A/PLK1/ANKIB1/AURKA/IL33/GSK3A/GCLC/EDEM2/NOP53/WWP2/LRRK2/LPCAT1/PTTG1IP/HERPUD1/MAGEF1/CLU/TNFAIP3/UBQLN1/CD81/RDX/HSPA1A/MYLIP/ATP5IF1/HSP90AA1/SUMO2/SGTA/USP5/ADAM9/TMTC3/C4BPA/TREM2	60
BP	GO:0032201	telomere maintenance via semi-conservative replication	15/2890	27/18670	1.8323e-06	3.80172e-05	2.93777e-05	POLA2/RFC5/POLD1/FEN1/RFC3/POLE2/RFC4/POLD2/RPA3/RFC1/RPA1/PCNA/POLE3/PRIM1/RFC2	15
BP	GO:1901989	positive regulation of cell cycle phase transition	36/2890	106/18670	1.88529e-06	3.89857e-05	3.01261e-05	CUL4B/DDRGK1/EZH2/PLRG1/NPM1/RGCC/ADAM17/CDT1/EIF4G1/CCND3/CDK4/CDK10/CDC45/RCC2/DTL/PHB2/UBE2C/CDCA5/CCNB1/FBXO5/DDX3X/APEX1/CDC6/CCNE1/TGFB1/SMARCD3/ESPL1/CDC7/RDX/ANKRD17/MAPK15/DLGAP5/CDC25B/FAM83D/CDC73/CDK1	36
BP	GO:0006310	DNA recombination	76/2890	292/18670	1.98558e-06	4.09228e-05	3.1623e-05	TOP2A/ACTL6A/RECQL/TERF2IP/HSPD1/TFRC/MCM3/MSH2/MSH6/IL27RA/KDM1A/RFWD3/FEN1/PARP3/MAD2L2/CHEK1/EXO1/RNF138/RUVBL2/XRCC5/KPNA2/TNFSF13/UNG/TCF3/PARP1/HMGB1/TSN/CDC45/RMI2/FIGNL1/HMGB2/UBQLN4/ACTR2/TRIP13/RBBP8/RAD51/CCNB1IP1/RAD51AP1/TIMELESS/UBE2N/RECQL4/RUVBL1/MCM4/MCM2/APEX1/NUCKS1/RPA3/RHNO1/HMGB3/PPP4R2/PSMD14/NONO/TGFB1/MAGEF1/STAT6/MCRS1/GINS2/PRKDC/RPA1/MCM5/YY1/CGAS/ALYREF/CDC7/SMCHD1/MC…	76
BP	GO:0046677	response to antibiotic	83/2890	327/18670	2.03912e-06	4.16905e-05	3.22162e-05	CAT/RACK1/PYCR1/AOC3/EZH2/AQP1/CLDN18/HBA2/HP/GSN/KPNA4/PPP2CB/PLA2G4F/KDM1A/SIGMAR1/SDC1/HNRNPD/RPL10A/ALPL/RHOB/TYMS/HPGD/FOSL1/TXN/EIF4EBP1/OSER1/KLF2/G6PD/ACTR2/VKORC1/OXCT1/PAWR/HNRNPA1/RPS4X/GJB2/TIMELESS/RARA/JUN/BNIP3/LDHA/GPX1/MAP1LC3A/S100A8/LARP1/APEX1/SCGB1A1/MAOB/PSMD14/SPHK1/LRRK2/STAT1/HSF1/ECT2/DUSP1/STAT6/COL1A1/CLU/CASP3/PDCD10/TNFAIP3/OPA1/PRDX3/PRKCD/GOT2/PPP1R15B/NET1/HYAL2/P…	83
BP	GO:0006090	pyruvate metabolic process	46/2890	150/18670	2.04306e-06	4.16905e-05	3.22162e-05	PGK1/NUP205/ALDOA/HAGH/NUP210/HIF1A/NUP62/DLD/HK2/TPR/TPI1/GAPDH/SLC16A1/NUP188/NUPR1/HK1/MPC1/FBP1/DLAT/ENO1/LDHB/NUP54/NUP37/PGM2L1/LDHA/NUP50/VDAC1/PKM/NUP153/PDHX/ENO2/PDK4/NUP98/NUP155/NUP85/SLC16A3/NUP107/PGAM1/GPI/RANBP2/PFKP/FOXK2/JMJD8/NDC1/ME1/SDS	46
BP	GO:0031123	RNA 3'-end processing	46/2890	150/18670	2.04306e-06	4.16905e-05	3.22162e-05	SRSF2/RBM8A/ZFP36L1/CPSF6/RPRD1B/EIF4A3/SSB/TRMT10C/PARN/DKC1/SRSF3/CASC3/CSTF3/MAGOH/PABPC1/SRSF5/DHX36/SLBP/EXOSC10/PNPT1/CCNB1/VIRMA/PAPOLA/POLR2D/FBL/SRSF9/U2AF2/CPSF7/NCBP1/HSD17B10/SNRPA/GRSF1/INTS1/CSTF2/HSF1/SRSF1/NELFE/ALYREF/CPSF4/NCBP2/NUDT21/DDX39A/SRSF7/INTS8/CPSF3/CDC73	46
BP	GO:0000727	double-strand break repair via break-induced replication	9/2890	11/18670	2.05938e-06	4.17481e-05	3.22607e-05	MCM3/CDC45/MCM4/MCM2/GINS2/MCM5/CDC7/MCM7/MCM6	9
BP	GO:0070203	regulation of establishment of protein localization to telomere	9/2890	11/18670	2.05938e-06	4.17481e-05	3.22607e-05	DKC1/CCT2/CCT4/TCP1/CCT3/CCT7/CCT6A/CCT5/CCT8	9
BP	GO:0006417	regulation of translation	102/2890	424/18670	2.12524e-06	4.29424e-05	3.31836e-05	LSM14A/ILF3/RACK1/RBM8A/ZFP36L1/CNOT11/SYNCRIP/FXR1/KHSRP/TACO1/DHX9/RPS9/NPM1/EIF4A3/CDC123/ANG/TPR/HNRNPD/EIF4G1/TRMT10C/EIF2A/CDK4/UHMK1/IGF2BP3/EIF4H/RPS6KA1/CAPRIN1/GAPDH/AGO2/ETF1/CASC3/TYMS/MAGOH/ZFP36/GCN1/EIF4EBP1/PABPC1/EIF4G3/DHX36/YTHDF3/PA2G4/MTPN/CIRBP/PER1/DDX1/NAT10/CNOT8/PUM2/SHMT2/RPS4X/LARP4/PUS7/EIF5B/CNOT9/EIF5/POLR2D/MTIF2/MEX3D/PAIP1/DDX3X/RARA/SECISBP2L/EIF2AK1/COA3/NCL/RP…	102
BP	GO:0030071	regulation of mitotic metaphase/anaphase transition	22/2890	51/18670	2.20863e-06	4.42915e-05	3.42261e-05	CENPF/BUB1B/AURKB/TPR/CDT1/ZW10/MAD2L2/CDC20/CCNB1/FBXO5/TRIP13/PLK1/BUB3/TTK/BUB1/CDC6/DUSP1/ESPL1/NDC80/RAD21/MAD2L1/DLGAP5	22
BP	GO:0048146	positive regulation of fibroblast proliferation	22/2890	51/18670	2.20863e-06	4.42915e-05	3.42261e-05	AQP1/DHX9/WAPL/PLA2G1B/CDK4/S100A6/FOSL2/CCNB1/MYC/MIF/GAS6/EREG/JUN/CDK6/CD74/CDC6/SPHK1/E2F1/TGFB1/PRKDC/FN1/CCNA2	22
BP	GO:1905475	regulation of protein localization to membrane	54/2890	187/18670	2.2135e-06	4.42915e-05	3.42261e-05	RACK1/GZMB/VIL1/GSN/YWHAG/KIF5B/AGR2/LGALS3/TFDP1/PPP2R5A/CHP1/YWHAH/GDI1/MMP14/PRKCI/VAMP7/VAMP8/YWHAB/MYO1C/STOM/TMBIM1/NMT1/ACSL3/ARF6/PAK1/TMEM59/AP2M1/GPC6/MFF/SQSTM1/CLTC/PPP3R1/AP2B1/E2F1/TGFB1/GPC4/ADAM10/YWHAZ/YWHAQ/ACTB/CD81/PMAIP1/FIS1/PICALM/PDCD5/GBP1/RAMP3/ITGB1/LYPLA1/DMTN/BAD/CRKL/SLC7A11/TREM2	54
BP	GO:0060236	regulation of mitotic spindle organization	18/2890	37/18670	2.22973e-06	4.44723e-05	3.43658e-05	HSPA1B/HNRNPU/CHMP5/NUP62/STAG2/TPR/PARP3/CHMP2A/SMC3/SMC1A/PLK1/CLTC/DRG1/DYNC1H1/PSRC1/HSPA1A/TACC3/TPX2	18
BP	GO:0051384	response to glucocorticoid	45/2890	146/18670	2.25585e-06	4.48486e-05	3.46566e-05	ZFP36L1/HNRNPU/AQP1/UBE2L3/AKAP13/SDC1/ASS1/IGFBP2/PAM/IGFBP7/ALPL/FOSB/ATP2B1/TYMS/FOS/ZFP36/ABCA3/FOSL1/EIF4EBP1/GJB2/CTSV/CAD/KRAS/STC1/GOT1/SCGB1A1/MAOB/DUSP1/TGFB1/CPS1/KLF9/HNMT/CASP3/AGTR2/CALM3/S100B/PCNA/PTPRU/ALDH3A1/FBXO32/GLB1/ADAM9/BAD/ABCC2/ADM	45
BP	GO:0006890	retrograde vesicle-mediated transport, Golgi to endoplasmic reticulum	31/2890	86/18670	2.31068e-06	4.57915e-05	3.53853e-05	KIF2A/NSF/KIF23/ZW10/LMAN2/SCFD1/KIF3C/KIF11/TMEM115/COPB2/GBF1/RAB6A/TMED9/RACGAP1/KIF3B/PITPNB/GOLPH3L/COPG2/ARCN1/BET1L/KIF22/ERGIC2/COPG1/TMED2/RAB1A/KIF2C/ARF3/KIF4A/KIF1C/ERGIC1/COPA	31
BP	GO:0050821	protein stabilization	52/2890	178/18670	2.3237e-06	4.59023e-05	3.54709e-05	HSPA1B/HSPD1/SEL1L/CREBL2/CHEK2/USP9X/HSP90AB1/EFNA1/CHP1/GAPDH/SUMO1/CCT2/PFN2/PHB/CCT4/GTSE1/PIM1/DVL3/PHB2/CRTAP/TYROBP/GOLGA7/WFS1/RPL11/STXBP1/HCFC1/ATP1B3/PTGES3/NOP53/TCP1/NCLN/NAA15/BAG5/CCT3/CCT7/RTN4/SEC16A/CLU/GRN/PDCD10/PFN1/PRKCD/GTPBP4/HSPA1A/ATP1B1/HSP90AA1/CCT6A/HIP1/TSPAN1/CCT5/CCT8/SOX4	52
BP	GO:1903313	positive regulation of mRNA metabolic process	29/2890	78/18670	2.3608e-06	4.64867e-05	3.59225e-05	ZFP36L1/KHSRP/TRA2B/HNRNPD/SNW1/AGO2/PRPF19/ZFP36/PABPC1/DHX36/YTHDF3/CIRBP/PNPT1/CCNB1/CNOT8/SF3B4/RBMX/MEX3D/NCBP1/HSF1/BTG2/NUP98/TOB1/NCBP2/HNRNPR/NUDT21/THRAP3/CDC73/CNOT1	29
BP	GO:1902806	regulation of cell cycle G1/S phase transition	57/2890	202/18670	2.61407e-06	5.08002e-05	3.92557e-05	CUL4B/DDRGK1/CNOT11/EZH2/CDK2/PLRG1/SUSD2/TRIAP1/RBL2/RGCC/CHEK2/ADAM17/RFWD3/EIF4G1/PRMT1/TFDP1/CCND3/CDK4/CTDSPL/TNKS1BP1/CDK10/CDC45/GTSE1/CTDSP1/PHB2/CCNB1/CDK2AP2/CNOT8/AURKA/CNOT9/DDX3X/KANK2/CDK6/APEX1/CDC6/CCNE1/FHL1/PSME3/E2F1/BTG2/PRKDC/CDKN2A/RPL26/RDX/PCNA/SENP2/CDKN2C/ANKRD17/TCIM/SLFN11/SOX4/FAM83D/CDC73/PSME2/CDK1/MUC1/CNOT1	57
BP	GO:0070646	protein modification by small protein removal	77/2890	299/18670	2.63124e-06	5.08002e-05	3.92557e-05	TRRAP/PSMC5/ATXN7L3/HIF1A/DDX58/ACTL6A/PSMA5/PSMD11/RAD23A/PSMA7/VCP/PSMD12/SENP5/USP39/USP9X/PSMB5/PSMB3/USP14/USP32/PSMC4/CDC20/PSMB1/PSMC2/PSMB6/PSMB4/PSMA1/PSMB2/SIAH2/ITCH/PSMB9/PSMD8/IFIH1/SHMT2/MYC/IL33/JOSD1/HCFC1/USP10/RUVBL1/PSMD1/NOP53/ADRM1/PSMA6/PSMD14/PSMA3/GPS1/PSME3/SART3/MCRS1/COPS6/PSMD7/ACTB/TNFAIP3/PSMD2/PSMC6/UBE2D1/USP1/YY1/PSMB7/CCNA2/PSMD3/SUDS3/SKP2/SENP2/PSME4/BIRC2/PSMC…	77
BP	GO:0007094	mitotic spindle assembly checkpoint	17/2890	34/18670	2.63737e-06	5.08002e-05	3.92557e-05	CENPF/BUB1B/AURKB/TPR/CDT1/ZW10/MAD2L2/CDC20/CCNB1/TRIP13/PLK1/BUB3/TTK/BUB1/DUSP1/NDC80/MAD2L1	17
BP	GO:0018196	peptidyl-asparagine modification	17/2890	34/18670	2.63737e-06	5.08002e-05	3.92557e-05	LMAN1/DAD1/NUDT14/VCP/DPM1/MCFD2/ALG5/RPN1/TUSC3/ALG8/STT3A/MGAT1/RPN2/OSTC/UBE2J1/DPM3/UGGT1	17
BP	GO:0031577	spindle checkpoint	17/2890	34/18670	2.63737e-06	5.08002e-05	3.92557e-05	CENPF/BUB1B/AURKB/TPR/CDT1/ZW10/MAD2L2/CDC20/CCNB1/TRIP13/PLK1/BUB3/TTK/BUB1/DUSP1/NDC80/MAD2L1	17
BP	GO:0071173	spindle assembly checkpoint	17/2890	34/18670	2.63737e-06	5.08002e-05	3.92557e-05	CENPF/BUB1B/AURKB/TPR/CDT1/ZW10/MAD2L2/CDC20/CCNB1/TRIP13/PLK1/BUB3/TTK/BUB1/DUSP1/NDC80/MAD2L1	17
BP	GO:0071174	mitotic spindle checkpoint	17/2890	34/18670	2.63737e-06	5.08002e-05	3.92557e-05	CENPF/BUB1B/AURKB/TPR/CDT1/ZW10/MAD2L2/CDC20/CCNB1/TRIP13/PLK1/BUB3/TTK/BUB1/DUSP1/NDC80/MAD2L1	17
BP	GO:0010822	positive regulation of mitochondrion organization	38/2890	116/18670	2.6885e-06	5.16242e-05	3.98924e-05	GZMB/HIF1A/YWHAG/UBE2L3/HK2/NPEPPS/HUWE1/BOK/MLLT11/TFDP1/GSK3B/YWHAH/YWHAB/TOMM7/NMT1/GSK3A/MFF/BNIP3/PPP3R1/DCN/MOAP1/SAE1/E2F1/OPTN/YWHAZ/YWHAQ/OPA1/PMAIP1/FIS1/PDCD5/ATP5IF1/FAM162A/PPIF/BIK/BAD/DNM1L/PLAUR/TREM2	38
BP	GO:0051972	regulation of telomerase activity	21/2890	48/18670	2.8417e-06	5.43971e-05	4.20352e-05	AURKB/HNRNPD/PARP3/PARN/XRCC5/HSP90AB1/DKC1/PARM1/CCT2/CCT4/HNRNPA2B1/MYC/PKIB/NEK2/PTGES3/TCP1/GREM1/MAPK1/HSP90AA1/MAPK15/SRC	21
BP	GO:0045839	negative regulation of mitotic nuclear division	22/2890	52/18670	3.27079e-06	6.24171e-05	4.82326e-05	CENPF/BUB1B/AURKB/RGCC/TPR/CDT1/ZW10/MAD2L2/CHEK1/CDC20/PTTG1/CCNB1/FBXO5/TRIP13/PLK1/BUB3/TTK/BUB1/DUSP1/NDC80/RAD21/MAD2L1	22
BP	GO:0000302	response to reactive oxygen species	63/2890	232/18670	3.28086e-06	6.24171e-05	4.82326e-05	CAT/RACK1/PYCR1/EZH2/AQP1/CDK2/HBA2/HP/KPNA4/PPP2CB/SIGMAR1/SDC1/HNRNPD/RHOB/SOD2/FOS/FOSL1/TXN/OSER1/KLF2/PAWR/PRDX5/JUN/BNIP3/LDHA/GPX1/SOD3/MAP1LC3A/APEX1/SCGB1A1/MAPK1/SPHK1/LRRK2/STAT1/HSF1/ECT2/DUSP1/STAT6/COL1A1/CASP3/PRDX1/PDCD10/TNFAIP3/PRDX3/PRKCD/PPP1R15B/NET1/NUDT15/CCNA2/HYAL2/PCNA/CCL19/PPIF/TXNIP/HBB/ADAM9/GCH1/BAD/CAPN2/APOD/CDK1/SRC/HDAC2	63
BP	GO:0031570	DNA integrity checkpoint	47/2890	157/18670	3.34523e-06	6.34466e-05	4.90282e-05	MDC1/TOP2A/WDR76/CNOT11/CDK2/MSH2/TRIAP1/CDC5L/RBL2/RGCC/CHEK2/RFWD3/CDT1/CHEK1/PRMT1/TFDP1/DONSON/TNKS1BP1/PRPF19/CDC45/GTSE1/DTL/ORC1/TAOK1/CCNB1/CNOT8/PLK1/TIMELESS/AURKA/CNOT9/CDC6/NOP53/RHNO1/E2F1/BTG2/PRKDC/RPL26/PCNA/BRCC3/TOPBP1/PTPN11/WAC/NBN/SOX4/CDK1/MUC1/CNOT1	47
BP	GO:0090316	positive regulation of intracellular protein transport	51/2890	176/18670	3.74832e-06	7.08741e-05	5.47678e-05	GZMB/UBR5/IPO5/YWHAG/UBE2L3/NPEPPS/KIF5B/TPR/HUWE1/TFDP1/GSK3B/CHP1/YWHAH/GTSE1/YWHAB/MYO1C/TOMM7/STOM/NMT1/RAN/PAK1/ANP32B/GAS6/TRIM28/TM9SF4/GSK3A/MFF/JUP/PPP3R1/TARDBP/EDEM2/KIF20B/MAPK1/SAE1/ECT2/SEC16A/E2F1/TGFB1/YWHAZ/YWHAQ/PDCD10/PRKCD/CD81/PMAIP1/FIS1/HYAL2/PDCD5/VAMP2/ICE1/BAD/NUTF2	51
BP	GO:0019693	ribose phosphate metabolic process	101/2890	424/18670	3.78025e-06	7.12601e-05	5.5066e-05	PGK1/NUP205/PAICS/ALDOA/ACSL5/NUP210/HIF1A/SLC25A13/NUP62/ELOVL1/NUDT14/HACD2/DLD/NME3/VCP/HK2/GUK1/TPR/TPI1/PPAT/PYGL/ACLY/PRPS2/ACOT7/GAPDH/IMPAD1/ATIC/PARP1/HSD17B4/ATP5MF/PRPS1/ACSF2/NUP188/GMPR/ATP5F1C/HMGCS2/AK4/NUPR1/HK1/MPC1/G6PD/FBP1/DGAT1/RAN/NME2/ACSL3/GART/DLAT/MFN1/ENO1/HSD17B8/RPIA/ATP5F1B/NUP54/NUP37/PGM2L1/ATP5MC3/CAD/LDHA/NME1/NUP50/SCD/CYC1/PKM/UCK2/NUP153/PDHX/ENO2/ACSS1/LRRK2/…	101
BP	GO:0006282	regulation of DNA repair	39/2890	122/18670	3.92336e-06	7.35095e-05	5.68043e-05	CEBPG/UBR5/TERF2IP/DHX9/FOXM1/KDM1A/PARP3/MAD2L2/NUDT16L1/CHEK1/FAM168A/PARP1/HMGB1/RMI2/FIGNL1/UBQLN4/ACTR2/RAD51/RAD51AP1/TIMELESS/UBE2V2/TRIM28/UBE2N/DEK/PPP4R2/HSF1/MAGEF1/PRKDC/USP1/CGAS/SMCHD1/TRIP12/PCNA/BRCC3/WRNIP1/PPP4C/NSD2/PARP9/DTX3L	39
BP	GO:0032434	regulation of proteasomal ubiquitin-dependent protein catabolic process	39/2890	122/18670	3.92336e-06	7.35095e-05	5.68043e-05	DNAJB2/RACK1/HSPBP1/STUB1/HSPA1B/DDRGK1/RAD23A/VCP/CEBPA/USP14/HSP90AB1/GSK3B/SUMO1/TRIB3/UBQLN4/PLK1/ANKIB1/AURKA/IL33/GSK3A/GCLC/UBE2K/RPL11/SMARCC1/ARAF/NOP53/BAG5/LRRK2/GNA12/HERPUD1/CLU/UBQLN1/HSPA1A/PBK/SUMO2/SGTA/WAC/USP5/RAD23B	39
BP	GO:0009141	nucleoside triphosphate metabolic process	36/2890	109/18670	3.94082e-06	7.36136e-05	5.68847e-05	ALDOA/NUDT1/SLC25A13/NME3/VCP/GUK1/TYMS/PARP1/ATP5MF/ATP5F1C/AK4/DCTPP1/DGUOK/RAN/NME2/MFN1/ENO1/ATP5F1B/ATP5MC3/CAD/NME1/CYC1/PKM/UCK2/LRRK2/TGFB1/CTPS1/OPA1/NUDT15/RRM2B/STOML2/ENTPD3/TMSB4X/DTYMK/AK1/TREM2	36
BP	GO:2001020	regulation of response to DNA damage stimulus	59/2890	214/18670	3.95568e-06	7.36685e-05	5.69271e-05	CEBPG/WDR76/UBR5/TERF2IP/DHX9/TRIAP1/FOXM1/KDM1A/CHEK2/RFWD3/PARP3/MAD2L2/NUDT16L1/CHEK1/FAM168A/SKIL/PARP1/HMGB1/RMI2/FIGNL1/UBQLN4/FBXO5/ACTR2/RAD51/MYC/RAD51AP1/MIF/TIMELESS/UBE2V2/TRIM28/UBE2N/SNAI2/CD74/DEK/PPP4R2/HSF1/PTTG1IP/MAGEF1/PRKDC/ZMPSTE24/CLU/RPL26/USP1/PRKCD/PMAIP1/TPT1/CGAS/BCL2L12/SMCHD1/TRIP12/PCNA/BRCC3/WRNIP1/PPP4C/NSD2/PARP9/HNRNPK/MUC1/DTX3L	59
BP	GO:0043044	ATP-dependent chromatin remodeling	31/2890	88/18670	4.03159e-06	7.48569e-05	5.78455e-05	CENPA/ACTL6A/CHD4/NASP/NPM1/OIP5/RBBP7/CHD8/CENPW/MIS18BP1/SMARCB1/SMARCC1/CENPH/RUVBL1/SMARCA5/MTA2/HNRNPC/HDAC1/CENPN/PTMA/ACTB/CENPU/PSME4/ANP32E/POLE3/MIS18A/VPS72/HJURP/RBBP4/CENPM/HDAC2	31
BP	GO:0052126	movement in host environment	47/2890	158/18670	4.05536e-06	7.50727e-05	5.80122e-05	HSPA1B/NECTIN4/TRIM8/TFRC/GSN/SCARB1/DDB1/PPIA/SLC1A5/FCN3/CHMP2A/TNFRSF14/SMC3/LGALS9/KRT6A/GRK2/VAMP8/ITCH/ITGAV/RAB7A/IFITM2/GAS6/TRIM28/FUCA2/ITGA5/CD74/NUP153/PPID/WWP2/TRIM25/GRB2/ACE2/TMPRSS2/SLC52A2/CD81/HSPA1A/HYAL2/SELPLG/KPNA3/ITGB1/DPP4/CD55/CXCL8/ITGB6/PVR/CDK1/SRC	47
BP	GO:0048193	Golgi vesicle transport	90/2890	368/18670	4.07584e-06	7.52267e-05	5.81312e-05	KIF2A/RACK1/GOLGA5/CAPZA2/LMAN1/NSF/VCP/KIF23/ZW10/LMAN2/SCFD1/KIF3C/MCFD2/CNIH4/PPP6R3/KIF11/SPTAN1/TMEM115/COPB2/SNX8/PRKCI/VAMP7/GOLGA3/VAMP8/RAB10/ACSL3/CD59/GBF1/NRBP1/RAB6A/GAS6/GABARAPL2/GOLGA7/TMED9/PREB/FOLR1/YKT6/ARFGEF2/SCAMP2/RACGAP1/KIF3B/PITPNB/TFG/LRRK2/KRT18/CYTH3/PEF1/SEC16A/OPTN/EXOC5/GOLPH3L/COPG2/INSIG1/ARCN1/SERPINA1/BET1L/KIF22/GOLT1A/ERGIC2/COPG1/CAPZA1/DYNC1H1/DYNLL1/TRAPP…	90
BP	GO:0007584	response to nutrient	60/2890	219/18670	4.09404e-06	7.53376e-05	5.82169e-05	SRSF2/CAT/CYBA/DAD1/ABCA1/GSN/PPARD/ASS1/SNW1/IGFBP2/MAP1B/ALPL/SLC27A4/CYP24A1/ATP2B1/TSPO/SLC16A1/TYMS/ADIPOR2/LPL/HAT1/AQP3/PIM1/ACSL3/OXCT1/AHCY/FOLR2/GAS6/GCLC/RARA/TGFBR2/KANK2/LDHA/HSP90B1/FOLR1/STC1/SNAI2/PKM/FOXA2/STAT1/TRIM25/HSF1/TGFB1/POSTN/COL1A1/ACSL4/TRPM4/SPP1/OPA1/HMGCL/PCNA/C2/MED1/ALDH3A1/ADSL/CXCL10/STC2/PANX1/HMGCS1/GCLM	60
BP	GO:0044783	G1 DNA damage checkpoint	25/2890	64/18670	4.11968e-06	7.55846e-05	5.84077e-05	CNOT11/CDK2/TRIAP1/RBL2/RGCC/CHEK2/RFWD3/PRMT1/TFDP1/TNKS1BP1/GTSE1/CCNB1/CNOT8/AURKA/CNOT9/E2F1/BTG2/PRKDC/RPL26/PCNA/WAC/SOX4/CDK1/MUC1/CNOT1	25
BP	GO:0034620	cellular response to unfolded protein	43/2890	140/18670	4.14919e-06	7.59006e-05	5.8652e-05	RACK1/STUB1/BFAR/ATP6V0D1/HSPA1B/SSR1/TMEM33/ERO1A/DERL1/HSPA9/VCP/AGR2/BOK/HSPA13/GFPT1/HSPA8/CREB3L1/ERN2/GSK3A/WFS1/HSPB8/PREB/HSP90B1/TPP1/HSF1/HERPUD1/OPTN/SHC1/EIF2AK2/HSPA1A/PPP1R15B/ASNS/EIF2S1/DNAJB11/HDGF/DDIT3/ACADVL/SRPRB/CLGN/HYOU1/STC2/CXCL8/PDIA6	43
BP	GO:1904814	regulation of protein localization to chromosome, telomeric region	10/2890	14/18670	4.26757e-06	7.7836e-05	6.01475e-05	DKC1/CCT2/CCT4/GNL3/TCP1/CCT3/CCT7/CCT6A/CCT5/CCT8	10
BP	GO:0000380	alternative mRNA splicing, via spliceosome	28/2890	76/18670	4.31133e-06	7.79442e-05	6.02312e-05	SRSF2/RBM8A/HNRNPU/DHX9/TRA2B/KDM1A/SRSF3/HNRNPM/MAGOH/SRSF5/PTBP1/SRSF8/HNRNPA1/RBMX/SRSF9/SMU1/SART3/SRSF1/CELF2/HNRNPL/KHDRBS1/WTAP/RBM17/SFPQ/SRSF7/THRAP3/ESRP2/DDX17	28
BP	GO:0045454	cell redox homeostasis	28/2890	76/18670	4.31133e-06	7.79442e-05	6.02312e-05	CYBA/ERO1A/DLD/TMX4/NCF4/TXNDC15/QSOX1/TXNDC9/TXN/QSOX2/GLRX5/PRDX5/GCLC/GPX1/APEX1/TMX1/PRDX1/TXNDC11/PRDX3/GLRX3/TMX2/TXN2/PTGES2/DNAJC10/TXNRD1/PDIA4/DDIT3/PDIA6	28
BP	GO:0046902	regulation of mitochondrial membrane permeability	28/2890	76/18670	4.31133e-06	7.79442e-05	6.02312e-05	TMEM14A/NOL3/GZMB/YWHAG/HK2/ALKBH7/BOK/TFDP1/GSK3B/YWHAH/RHOT2/YWHAB/NMT1/BNIP3L/GSK3A/BNIP3/PPP3R1/CNP/MOAP1/E2F1/YWHAZ/YWHAQ/PMAIP1/HSPA1A/ATP5IF1/PPIF/SLC35F6/BAD	28
BP	GO:0050714	positive regulation of protein secretion	70/2890	268/18670	4.33599e-06	7.81615e-05	6.03991e-05	HIF1A/DDX58/VEGFC/ARRB1/DHX9/PPARD/RIPK2/KIF5B/ANG/RGCC/PPIA/GLUD1/PHPT1/PLA2G1B/ALOX15B/HLA-E/GAPDH/IGHD/TNFRSF14/CHIA/LGALS9/HMGB1/CLTRN/LPL/DHX36/HK1/ORM1/IFIH1/OXCT1/ARF6/AGER/MIF/IL33/SELENOK/PAEP/CD274/RAC1/NMU/TARDBP/UNC13B/PPID/LRRK2/CD2AP/TGFB1/POSTN/AIM2/GOLPH3L/FGB/SYBU/TRPM4/AGTR2/DYNLL1/HYAL2/CCL19/NR0B2/CD34/GPI/MMP12/IFNGR1/ADAM9/PANX1/BAD/GSDMD/AKAP12/SOX4/TLR2/ORM2/DNM1L/SRC/TREM2	70
BP	GO:0032984	protein-containing complex disassembly	81/2890	323/18670	4.43507e-06	7.97152e-05	6.15997e-05	KIF2A/WDR1/SUPT16H/CAPZA2/CHMP5/VIL1/NSF/MRPL12/GSN/VCP/KIF5B/CKAP2/ABCE1/DSTN/MAP1B/MRPS35/SPTAN1/GSK3B/CHMP2A/ETF1/KIF18B/MRPL3/ASPH/SH3GL1/MRPL37/MRPL18/VAMP8/MRPL58/MRPL30/MTPN/DVL3/MRPL21/UBQLN4/TAOK1/MRPL9/HSPA8/MRPS25/MRPL11/ARHGEF2/MYC/GABARAPL2/MRPS12/SMARCB1/CKAP5/MRPL55/SMARCC1/TWF1/BNIP3/MRPS36/SMARCD1/MAP1LC3A/MRPL19/MAP1LC3B/EIF5A/MRPL45/MRPL47/MRPL51/MRPL15/SMARCD3/ZMPSTE24/DAP3/CA…	81
BP	GO:0031638	zymogen activation	22/2890	53/18670	4.77803e-06	8.56307e-05	6.61708e-05	PGK1/MELTF/SERPINF2/DHCR24/RIPK2/SERPINE1/IFI16/SERPINE2/MMP14/ASPH/CTSH/CPB2/GGT1/HPN/ENO1/PERP/FGB/CYFIP2/CTSZ/CLEC3B/PLAU/BAD	22
BP	GO:2001234	negative regulation of apoptotic signaling pathway	62/2890	230/18670	5.06273e-06	9.04707e-05	6.9911e-05	TMEM14A/NOL3/TRADD/HSPA1B/IVNS1ABP/HIF1A/ITGA6/RB1CC1/MAZ/TRIAP1/SERPINE1/KDM1A/DNAJA1/MAGEA3/LGALS3/BOK/CSNK2A1/SOD2/SIAH2/ITGAV/FIGNL1/TMBIM1/HMGB2/ARHGEF2/CREB3L1/MIF/ENO1/GCLC/WFS1/DDX3X/GPX1/SNAI2/CD74/BIRC6/BAG5/NONO/LRRK2/HDAC1/YBX3/VDAC2/PTTG1IP/PSME3/HERPUD1/CX3CL1/COL2A1/NOC2L/CLU/FGB/TNFAIP3/OPA1/TPT1/BCL2L12/HSPA1A/URI1/PPIF/RRM2B/SLC35F6/HYOU1/SRC/GCLM/MUC1/PLAUR	62
BP	GO:0051310	metaphase plate congression	23/2890	57/18670	5.19977e-06	9.21209e-05	7.11861e-05	HNRNPU/CENPF/CHMP5/NUP62/KIFC1/CDT1/ZW10/SPAG5/CHMP2A/CDCA5/CCNB1/RRS1/KIF22/DYNC1H1/PSRC1/CHMP6/NDC80/GEM/KIF2C/KPNB1/NUF2/FAM83D/CDCA8	23
BP	GO:0072431	signal transduction involved in mitotic G1 DNA damage checkpoint	23/2890	57/18670	5.19977e-06	9.21209e-05	7.11861e-05	CNOT11/CDK2/TRIAP1/RBL2/RGCC/CHEK2/PRMT1/TFDP1/TNKS1BP1/GTSE1/CCNB1/CNOT8/AURKA/CNOT9/E2F1/BTG2/PRKDC/RPL26/PCNA/SOX4/CDK1/MUC1/CNOT1	23
BP	GO:1902400	intracellular signal transduction involved in G1 DNA damage checkpoint	23/2890	57/18670	5.19977e-06	9.21209e-05	7.11861e-05	CNOT11/CDK2/TRIAP1/RBL2/RGCC/CHEK2/PRMT1/TFDP1/TNKS1BP1/GTSE1/CCNB1/CNOT8/AURKA/CNOT9/E2F1/BTG2/PRKDC/RPL26/PCNA/SOX4/CDK1/MUC1/CNOT1	23
BP	GO:0007565	female pregnancy	54/2890	192/18670	5.26915e-06	9.28182e-05	7.1725e-05	JUNB/SP3/FKBP4/ARHGDIB/PPARD/PPAT/IGFBP2/PAM/IGFBP7/FOSB/MAGED2/COMT/RPL29/AGO2/HPGD/LGALS9/FOS/SLC2A1/ADIPOR2/FOSL1/IDO1/THBD/GJB2/TRIM28/CTSV/RARA/BYSL/ITGA5/CAD/TGFBR2/KRAS/NAMPT/STC1/SCGB1A1/RAMP2/SLC38A2/EMP2/MAPK1/HSF1/TGFB1/ACSL4/SPP1/PRDX3/GOT2/TMED2/MED1/LDOC1/STC2/CAPN2/ABCC2/APOL2/C1QBP/DSG2/ADM	54
BP	GO:0017038	protein import	54/2890	192/18670	5.26915e-06	9.28182e-05	7.1725e-05	UBR5/NUP62/IPO5/HSPD1/TNPO3/KPNA4/IPO7/CSE1L/TPR/KPNA2/CHP1/TIMM23/TNPO1/NUP188/IPO8/TOMM22/TOMM7/PHB2/RAN/HSPA8/TIMM17A/TRIM28/NUP54/NUP50/JUP/TARDBP/NUP153/IPO9/MAPK1/LRRK2/ECT2/PTTG1IP/TGFB1/HSPA4/NUP98/NUP155/CLU/AGTR2/NUP85/NOLC1/NUP107/PRKCD/HYAL2/KPNA3/PDCD5/HSP90AA1/MED1/MMP12/RANBP2/TXNIP/KPNB1/TOMM40/APOD/NUTF2	54
BP	GO:0055072	iron ion homeostasis	29/2890	81/18670	5.66036e-06	9.94262e-05	7.68313e-05	LTF/ATP6V0D1/HIF1A/MELTF/CCDC115/TFRC/CAND1/HMOX2/NDFIP1/STEAP3/CYBRD1/STEAP4/BTBD9/TMPRSS6/ATP6V1A/MYC/ISCU/EIF2AK1/SLC40A1/NUBP1/SKP1/STEAP1/GLRX3/HYAL2/PICALM/BDH2/STEAP2/EPAS1/CUL1	29
BP	GO:0042769	DNA damage response, detection of DNA damage	18/2890	39/18670	5.75894e-06	0.000100871	7.79479e-05	CUL4B/RFC5/DDB1/POLD1/DNAJA1/MRPS35/RFC3/PARP1/RFC4/DTL/POLD2/RPA3/RFC1/RPA1/USP1/PCNA/SOX4/RFC2	18
BP	GO:2000779	regulation of double-strand break repair	28/2890	77/18670	5.78154e-06	0.000100981	7.80327e-05	UBR5/TERF2IP/FOXM1/KDM1A/PARP3/MAD2L2/NUDT16L1/CHEK1/PARP1/RMI2/FIGNL1/UBQLN4/ACTR2/RAD51/RAD51AP1/TIMELESS/DEK/PPP4R2/HSF1/MAGEF1/PRKDC/CGAS/SMCHD1/TRIP12/PPP4C/NSD2/PARP9/DTX3L	28
BP	GO:0042398	cellular modified amino acid biosynthetic process	21/2890	50/18670	6.26343e-06	0.00010909	8.42986e-05	HAGH/PLSCR1/MTHFD1L/GGT5/ATIC/GART/GGT1/GCLC/PLOD2/PLOD1/GSS/GGT7/MTHFD1/ALDH9A1/PTDSS1/GGT6/FPGS/GCH1/PLOD3/SLC7A11/GCLM	21
BP	GO:0043254	regulation of protein-containing complex assembly	101/2890	429/18670	6.48565e-06	0.000112643	8.70442e-05	RACK1/CUL4B/STUB1/HSPA1B/CAPZA2/PSMC5/FKBP4/CTNNBIP1/VIL1/ABCA1/GSN/RHOBTB2/DDB1/VCP/CAND1/GMFB/CDT1/EIF4G1/MAP1B/GMFG/PSMC4/PSMC2/SPTAN1/GSK3B/SUMO1/PARP1/HMGB1/PFN2/CLTRN/ARPC3/WASL/EIF4EBP1/MMP1/MYO1C/MTPN/HSPA8/TPPP3/ACTR3/ACTR2/ARHGEF2/ARF6/PAK1/CHD1L/MAPRE1/ARPC1A/GTF2H3/JCHAIN/ASAP1/RALB/NCKAP1/DDX3X/STXBP1/PREB/TWF1/HCFC1/RAC1/CDH5/UNC13B/RPA3/NOP53/NCLN/DBN1/RAC3/VDAC2/GRB2/TGFB1/AIM2/CL…	101
BP	GO:2000045	regulation of G1/S transition of mitotic cell cycle	52/2890	184/18670	6.71211e-06	0.000116249	8.98312e-05	CUL4B/CNOT11/EZH2/CDK2/PLRG1/TRIAP1/RBL2/RGCC/CHEK2/ADAM17/RFWD3/EIF4G1/PRMT1/TFDP1/CCND3/CDK4/CTDSPL/TNKS1BP1/CDK10/CDC45/GTSE1/CTDSP1/CCNB1/CDK2AP2/CNOT8/AURKA/CNOT9/DDX3X/KANK2/CDK6/APEX1/CDC6/CCNE1/FHL1/PSME3/E2F1/BTG2/PRKDC/CDKN2A/RPL26/RDX/PCNA/SENP2/CDKN2C/ANKRD17/SLFN11/SOX4/CDC73/PSME2/CDK1/MUC1/CNOT1	52
BP	GO:0070972	protein localization to endoplasmic reticulum	44/2890	147/18670	6.80377e-06	0.000117508	9.08037e-05	RPL27A/RPS13/SEC61A1/DDRGK1/SEC61G/RPS9/SSR3/RPL10A/SRP68/RPLP2/RPL31/RPL15/RPL29/RPS28/RPL13/RAB10/GBF1/OS9/RPS4X/PMM1/RPL21/RPL11/RPL34/SRP54/RPLP1/SRP72/RPS14/LRRK2/RTN4/SEC16A/RPS15A/RPS27/INSIG1/RPLP0/RPL26/RPL10/RPS23/RPL9/RN7SL3/RPS11/RPL13A/SGTA/RPL3/RPL14	44
BP	GO:0051304	chromosome separation	31/2890	90/18670	6.86607e-06	0.000118253	9.13798e-05	TOP2A/NCAPD3/CENPF/BUB1B/AURKB/TPR/CDT1/ZW10/MAD2L2/CDC20/CSNK2A1/NCAPD2/PTTG1/NCAPH/CCNB1/FBXO5/TRIP13/PLK1/BUB3/TTK/BUB1/CDC6/DUSP1/ESPL1/CDC27/NDC80/RAD21/MAD2L1/TACC3/MAPK15/DLGAP5	31
BP	GO:0070202	regulation of establishment of protein localization to chromosome	9/2890	12/18670	7.09661e-06	0.000121884	9.41857e-05	DKC1/CCT2/CCT4/TCP1/CCT3/CCT7/CCT6A/CCT5/CCT8	9
BP	GO:0006606	protein import into nucleus	43/2890	143/18670	7.57138e-06	0.000129391	9.99865e-05	UBR5/NUP62/IPO5/TNPO3/KPNA4/IPO7/CSE1L/TPR/KPNA2/CHP1/TNPO1/NUP188/IPO8/PHB2/RAN/TRIM28/NUP54/NUP50/JUP/TARDBP/NUP153/IPO9/MAPK1/LRRK2/ECT2/PTTG1IP/TGFB1/NUP98/NUP155/AGTR2/NUP85/NOLC1/NUP107/PRKCD/HYAL2/KPNA3/MED1/MMP12/RANBP2/TXNIP/KPNB1/APOD/NUTF2	43
BP	GO:0031667	response to nutrient levels	114/2890	499/18670	7.57554e-06	0.000129391	9.99865e-05	SRSF2/CAT/CYBA/DAD1/ABCA1/GSN/SCTR/PPARD/EIF4G1/ASS1/SNW1/IFI16/IGFBP2/MAP1B/EIF2A/ALPL/SLC27A4/CYP24A1/ATP2B1/COMT/TSPO/SLC16A1/KIAA1324/TYMS/SLC2A1/ZFP36/DSC2/GCN1/ADIPOR2/LPL/HAT1/AQP3/EIF4EBP1/PIM1/G6PD/ACSL3/HSPA8/OXCT1/HNRNPA1/AHCY/FOLR2/GAS6/GABARAPL2/CTSV/RALB/GCLC/PSPH/RARA/JUN/CAD/EIF2AK1/TGFBR2/KANK2/LDHA/HSP90B1/FOLR1/NAMPT/STC1/MAP1LC3A/LARP1/MAP1LC3B/SNAI2/CHSY1/PKM/FOXA2/SLC38A2/SL…	114
BP	GO:0044409	entry into host	41/2890	134/18670	7.63074e-06	0.000129618	0.000100162	HSPA1B/NECTIN4/TRIM8/TFRC/GSN/SCARB1/PPIA/SLC1A5/FCN3/TNFRSF14/LGALS9/KRT6A/GRK2/VAMP8/ITCH/ITGAV/IFITM2/GAS6/FUCA2/ITGA5/CD74/NUP153/WWP2/TRIM25/GRB2/ACE2/TMPRSS2/SLC52A2/CD81/HSPA1A/HYAL2/SELPLG/KPNA3/ITGB1/DPP4/CD55/CXCL8/ITGB6/PVR/CDK1/SRC	41
BP	GO:0046939	nucleotide phosphorylation	41/2890	134/18670	7.63074e-06	0.000129618	0.000100162	PGK1/NUP205/ALDOA/NUP210/HIF1A/NUP62/NME3/HK2/GUK1/TPR/TPI1/GAPDH/NUP188/AK4/NUPR1/HK1/FBP1/NME2/ENO1/NUP54/NUP37/PGM2L1/LDHA/NME1/NUP50/PKM/NUP153/ENO2/NUP98/NUP155/NUP85/NUP107/PGAM1/GPI/RANBP2/PFKP/FOXK2/DTYMK/JMJD8/NDC1/AK1	41
BP	GO:1902686	mitochondrial outer membrane permeabilization involved in programmed cell death	24/2890	62/18670	7.68032e-06	0.000130103	0.000100536	TMEM14A/GZMB/YWHAG/BOK/TFDP1/GSK3B/YWHAH/RHOT2/YWHAB/NMT1/BNIP3L/GSK3A/BNIP3/PPP3R1/MOAP1/E2F1/YWHAZ/YWHAQ/PMAIP1/HSPA1A/ATP5IF1/PPIF/SLC35F6/BAD	24
BP	GO:0051607	defense response to virus	63/2890	238/18670	8.07443e-06	0.000136405	0.000105406	LSM14A/ILF3/APOBEC3B/DDX58/PLSCR1/DHX9/ISG15/PCBP2/IFIT3/RNF26/DDX60/IFI16/ABCE1/FCN3/CD207/OAS2/ITCH/DHX36/POLR3H/RNASE6/IFIH1/DDX1/PUM2/DDX21/TRIM22/IFITM2/IL33/SELENOK/BNIP3L/NT5C3A/G3BP1/BNIP3/ADAR/NOP53/SERINC3/NPLOC4/STAT1/TRIM25/DMBT1/AIM2/ZMPSTE24/TNFAIP3/PMAIP1/CGAS/EIF2AK2/HYAL2/SKP2/BIRC2/CXCL9/GBP1/MMP12/OAS3/ANKRD17/STAT2/OAS1/CXCL10/SLFN11/UNC93B1/PARP9/C1QBP/DTX3L/IRF1/DDX17	63
BP	GO:0090151	establishment of protein localization to mitochondrial membrane	20/2890	47/18670	8.17286e-06	0.000137691	0.000106401	GZMB/TIMM9/YWHAG/TFDP1/YWHAH/TOMM22/YWHAB/TIMM10/NMT1/PPP3R1/MOAP1/E2F1/HSPA4/YWHAZ/YWHAQ/PMAIP1/CALM3/PDCD5/HSP90AA1/BAD	20
BP	GO:0016579	protein deubiquitination	72/2890	283/18670	8.64728e-06	0.000145288	0.000112271	TRRAP/PSMC5/ATXN7L3/HIF1A/DDX58/ACTL6A/PSMA5/PSMD11/RAD23A/PSMA7/VCP/PSMD12/USP39/USP9X/PSMB5/PSMB3/USP14/USP32/PSMC4/CDC20/PSMB1/PSMC2/PSMB6/PSMB4/PSMA1/PSMB2/SIAH2/ITCH/PSMB9/PSMD8/IFIH1/SHMT2/MYC/IL33/JOSD1/HCFC1/USP10/RUVBL1/PSMD1/NOP53/ADRM1/PSMA6/PSMD14/PSMA3/PSME3/SART3/MCRS1/PSMD7/ACTB/TNFAIP3/PSMD2/PSMC6/UBE2D1/USP1/YY1/PSMB7/CCNA2/PSMD3/SUDS3/SKP2/PSME4/BIRC2/PSMC3/UCHL1/BRCC3/USP5/PSMA…	72
BP	GO:0006734	NADH metabolic process	18/2890	40/18670	8.95968e-06	0.000150129	0.000116012	PGK1/ALDOA/VCP/HK2/TPI1/GAPDH/HK1/ENO1/MDH1/GPD2/PGM2L1/PKM/ENO2/PGAM1/GPI/PFKP/FOXK2/MDH2	18
BP	GO:0000731	DNA synthesis involved in DNA repair	21/2890	51/18670	9.10179e-06	0.000152098	0.000117534	RFC5/ISG15/VCP/POLD1/MAD2L2/RFC3/POLE2/RFC4/DTL/POLD2/PCLAF/USP10/RPA3/RFC1/NPLOC4/TRIM25/UBE2L6/RPA1/PCNA/WRNIP1/RFC2	21
BP	GO:2000116	regulation of cysteine-type endopeptidase activity	63/2890	239/18670	9.33246e-06	0.000155533	0.000120187	LTF/NOL3/RACK1/TRADD/VIL1/AQP1/HSPD1/CTSD/ARRB1/DHCR24/GSN/TRIAP1/VCP/HSPE1/RIPK2/MAGEA3/BOK/ARL6IP1/IFI16/ARL6IP5/CSNK2A1/RPS6KA1/ASPH/LGALS9/HMGB1/DLC1/IGBP1/SIAH2/PSMB9/CTSH/MYC/ANP32B/PRDX5/GAS6/DDX3X/CYCS/GPX1/PERP/S100A8/IFT57/HSF1/SOX2/HERPUD1/BIRC5/AIM2/PRDX3/PMAIP1/BCL2L12/FIS1/LAMP3/DAPK1/PDCD5/BIRC2/HIP1/EGLN3/CYFIP2/FAM162A/BCL10/PAK2/BAD/SRC/DELE1/PLAUR	63
BP	GO:0070507	regulation of microtubule cytoskeleton organization	52/2890	186/18670	9.39659e-06	0.00015618	0.000120688	HSPA1B/HNRNPU/FKBP4/CHMP5/NUP62/SKA3/SKA1/XPO1/NPM1/STAG2/TPR/CKAP2/PARP3/CHEK1/KIF11/MAP1B/POC1A/GSK3B/SPAG5/CHMP2A/SMC3/SMC1A/TAOK1/CDK2AP2/ARHGEF2/PAK1/PLK1/MAPRE1/AURKA/GSK3A/CLTC/NUBP1/RAC1/CDH5/NEK2/SKA2/CCNF/RANBP1/DRG1/MID1IP1/DYNC1H1/PSRC1/RASSF7/HSPA1A/ATF5/MARK2/CLIP1/TACC3/TPX2/PLK4/MAPK15/STMN1	52
BP	GO:0002181	cytoplasmic translation	33/2890	100/18670	9.99603e-06	0.000165698	0.000128043	EIF3M/DHX9/EIF2S2/EIF4G1/RPL10A/RPL31/RPL15/EIF4H/RPL29/ETF1/RPS28/EIF4EBP1/DHX36/EIF3I/DENR/EIF5/RPL11/RPLP1/EIF3B/FTSJ1/CNBP/YBX3/EIF2S3/RPLP0/RPL26/DRG1/RPS23/EIF3A/RPL9/RPL13A/ZC3H15/EIF3J/DPH2	33
BP	GO:0019079	viral genome replication	38/2890	122/18670	1.02473e-05	0.000169044	0.000130628	LTF/ILF3/TOP2A/PKN2/PLSCR1/RAD23A/ISG15/DDB1/VCP/PCBP2/PPIA/IFI16/PCBP1/SRPK1/GRK2/PABPC1/STAU1/STOM/IFITM2/GAS6/TRIM28/SMARCB1/HTATSF1/DDX3X/ADAR/LARP1/NUCKS1/DEK/PPID/EIF2AK2/SRPK2/OAS3/SLPI/OAS1/CXCL8/BANF1/PPIH/CCL8	38
BP	GO:0072413	signal transduction involved in mitotic cell cycle checkpoint	23/2890	59/18670	1.03072e-05	0.000169044	0.000130628	CNOT11/CDK2/TRIAP1/RBL2/RGCC/CHEK2/PRMT1/TFDP1/TNKS1BP1/GTSE1/CCNB1/CNOT8/AURKA/CNOT9/E2F1/BTG2/PRKDC/RPL26/PCNA/SOX4/CDK1/MUC1/CNOT1	23
BP	GO:1902402	signal transduction involved in mitotic DNA damage checkpoint	23/2890	59/18670	1.03072e-05	0.000169044	0.000130628	CNOT11/CDK2/TRIAP1/RBL2/RGCC/CHEK2/PRMT1/TFDP1/TNKS1BP1/GTSE1/CCNB1/CNOT8/AURKA/CNOT9/E2F1/BTG2/PRKDC/RPL26/PCNA/SOX4/CDK1/MUC1/CNOT1	23
BP	GO:1902403	signal transduction involved in mitotic DNA integrity checkpoint	23/2890	59/18670	1.03072e-05	0.000169044	0.000130628	CNOT11/CDK2/TRIAP1/RBL2/RGCC/CHEK2/PRMT1/TFDP1/TNKS1BP1/GTSE1/CCNB1/CNOT8/AURKA/CNOT9/E2F1/BTG2/PRKDC/RPL26/PCNA/SOX4/CDK1/MUC1/CNOT1	23
BP	GO:0031571	mitotic G1 DNA damage checkpoint	24/2890	63/18670	1.05973e-05	0.000172104	0.000132993	CNOT11/CDK2/TRIAP1/RBL2/RGCC/CHEK2/RFWD3/PRMT1/TFDP1/TNKS1BP1/GTSE1/CCNB1/CNOT8/AURKA/CNOT9/E2F1/BTG2/PRKDC/RPL26/PCNA/SOX4/CDK1/MUC1/CNOT1	24
BP	GO:0042255	ribosome assembly	24/2890	63/18670	1.05973e-05	0.000172104	0.000132993	TRAF7/NPM1/MTERF3/EIF2A/RPS28/NOP2/MRPL11/DDX3X/RPL11/RRS1/RPS14/NOP53/RPF2/RPS27/RPLP0/RPL10/ERAL1/MRPS7/MRPS2/MRTO4/RPL3/BOP1/BRIX1/C1QBP	24
BP	GO:0044819	mitotic G1/S transition checkpoint	24/2890	63/18670	1.05973e-05	0.000172104	0.000132993	CNOT11/CDK2/TRIAP1/RBL2/RGCC/CHEK2/RFWD3/PRMT1/TFDP1/TNKS1BP1/GTSE1/CCNB1/CNOT8/AURKA/CNOT9/E2F1/BTG2/PRKDC/RPL26/PCNA/SOX4/CDK1/MUC1/CNOT1	24
BP	GO:1901028	regulation of mitochondrial outer membrane permeabilization involved in apoptotic signaling pathway	19/2890	44/18670	1.06052e-05	0.000172104	0.000132993	TMEM14A/GZMB/YWHAG/BOK/TFDP1/GSK3B/YWHAH/YWHAB/NMT1/GSK3A/PPP3R1/E2F1/YWHAZ/YWHAQ/PMAIP1/HSPA1A/ATP5IF1/SLC35F6/BAD	19
BP	GO:0042273	ribosomal large subunit biogenesis	26/2890	71/18670	1.0652e-05	0.000172413	0.000133231	PAK1IP1/TRAF7/NPM1/RPL10A/NOP2/EBNA1BP2/MRPL11/SDAD1/RPL11/RRS1/NOP53/RPF2/FTSJ3/PES1/NOC2L/RPLP0/RPL26/RPL10/GTPBP4/MRTO4/RPL7L1/RPL3/BOP1/BRIX1/DDX18/RPL14	26
BP	GO:0006613	cotranslational protein targeting to membrane	35/2890	109/18670	1.07849e-05	0.000174107	0.000134541	RPL27A/RPS13/SSR1/SEC61A1/RPS9/SSR3/RPL10A/SRP68/ARL6IP1/RPLP2/RPL31/RPL15/RPL29/RPS28/RPL13/RPS4X/RPL21/RPL11/RPL34/SRP54/RPLP1/SRP72/RPS14/RPS15A/RPS27/RPLP0/RPL26/RPL10/RPS23/RPL9/RN7SL3/RPS11/RPL13A/RPL3/RPL14	35
BP	GO:1902969	mitotic DNA replication	10/2890	15/18670	1.10161e-05	0.000177377	0.000137067	MCM3/GINS1/CHEK2/LIG1/CDC45/RAD51/MCM4/MCM2/ZMPSTE24/MCM6	10
BP	GO:0046390	ribose phosphate biosynthetic process	53/2890	192/18670	1.15205e-05	0.000185017	0.000142971	PAICS/ALDOA/ACSL5/SLC25A13/ELOVL1/HACD2/DLD/NME3/VCP/GUK1/PPAT/PYGL/ACLY/PRPS2/ACOT7/ATIC/PARP1/ATP5MF/PRPS1/ATP5F1C/AK4/MPC1/G6PD/NME2/ACSL3/GART/DLAT/ENO1/HSD17B8/ATP5F1B/ATP5MC3/CAD/NME1/SCD/CYC1/PKM/UCK2/PDHX/ACSS1/PDK4/TGFB1/CTPS1/GMPS/ACSL4/ACSS2/COASY/HPRT1/ELOVL5/STOML2/TMSB4X/ADSL/AK1/TREM2	53
BP	GO:0006735	NADH regeneration	14/2890	27/18670	1.18711e-05	0.000188687	0.000145807	PGK1/ALDOA/HK2/TPI1/GAPDH/HK1/ENO1/PGM2L1/PKM/ENO2/PGAM1/GPI/PFKP/FOXK2	14
BP	GO:0061621	canonical glycolysis	14/2890	27/18670	1.18711e-05	0.000188687	0.000145807	PGK1/ALDOA/HK2/TPI1/GAPDH/HK1/ENO1/PGM2L1/PKM/ENO2/PGAM1/GPI/PFKP/FOXK2	14
BP	GO:0061718	glucose catabolic process to pyruvate	14/2890	27/18670	1.18711e-05	0.000188687	0.000145807	PGK1/ALDOA/HK2/TPI1/GAPDH/HK1/ENO1/PGM2L1/PKM/ENO2/PGAM1/GPI/PFKP/FOXK2	14
BP	GO:0090169	regulation of spindle assembly	14/2890	27/18670	1.18711e-05	0.000188687	0.000145807	HSPA1B/HNRNPU/CHMP5/STAG2/TPR/SPAG5/CHMP2A/SMC3/SMC1A/PLK1/DRG1/DYNC1H1/HSPA1A/MAPK15	14
BP	GO:0031331	positive regulation of cellular catabolic process	87/2890	362/18670	1.20781e-05	0.000191485	0.000147969	DNAJB2/RACK1/HSPBP1/STUB1/HSPA1B/ZFP36L1/DDRGK1/HIF1A/TRIM8/KHSRP/RAD23A/VCP/HK2/RIPK2/HNRNPD/CEBPA/PSMC4/PSMC2/GSK3B/AGO2/SUMO1/KIAA1324/PAFAH1B2/HMGB1/TRIB3/ZFP36/NRDC/PABPC1/ITCH/DHX36/TOMM7/NUPR1/YTHDF3/PIP4K2A/PNPT1/CNOT8/TRIM22/PLK1/TMEM59/ANKIB1/AURKA/IL33/BNIP3L/GSK3A/RALB/MEX3D/GCLC/HSPB8/PNPLA2/BNIP3/LARP1/EDEM2/NOP53/PIP4K2C/DCN/LRRK2/HSF1/PTTG1IP/BTG2/HERPUD1/OPTN/MAGEF1/TOB1/CLU/TNFA…	87
BP	GO:0006165	nucleoside diphosphate phosphorylation	40/2890	132/18670	1.26532e-05	0.000200089	0.000154618	PGK1/NUP205/ALDOA/NUP210/HIF1A/NUP62/NME3/HK2/TPR/TPI1/GAPDH/NUP188/AK4/NUPR1/HK1/FBP1/NME2/ENO1/NUP54/NUP37/PGM2L1/LDHA/NME1/NUP50/PKM/NUP153/ENO2/NUP98/NUP155/NUP85/NUP107/PGAM1/GPI/RANBP2/PFKP/FOXK2/DTYMK/JMJD8/NDC1/AK1	40
BP	GO:0051438	regulation of ubiquitin-protein transferase activity	21/2890	52/18670	1.30518e-05	0.000205866	0.000159082	STUB1/UBE2L3/MAD2L2/MAGEC2/CDC20/ARRDC3/TRIB3/UBE2S/UBE2C/FBXO5/PLK1/UBE2N/RPL11/BAG5/DCUN1D5/MASTL/RAB1A/LIMK1/MAD2L1/DNM1L/DTX3L	21
BP	GO:0043624	cellular protein complex disassembly	58/2890	217/18670	1.32708e-05	0.000208788	0.00016134	KIF2A/WDR1/CAPZA2/VIL1/NSF/MRPL12/GSN/CKAP2/ABCE1/DSTN/MAP1B/MRPS35/SPTAN1/ETF1/KIF18B/MRPL3/ASPH/SH3GL1/MRPL37/MRPL18/MRPL58/MRPL30/MTPN/MRPL21/TAOK1/MRPL9/HSPA8/MRPS25/MRPL11/ARHGEF2/MRPS12/CKAP5/MRPL55/TWF1/MRPS36/MRPL19/EIF5A/MRPL45/MRPL47/MRPL51/MRPL15/DAP3/CAPZA1/MID1IP1/MRPS15/MRPS16/RDX/ERAL1/MRPS7/MRPS2/MRPL54/CFL1/KIF2C/EPS8/MRPS10/DMTN/STMN1/MRPL13	58
BP	GO:0006977	DNA damage response, signal transduction by p53 class mediator resulting in cell cycle arrest	22/2890	56/18670	1.38134e-05	0.000216772	0.00016751	CNOT11/CDK2/TRIAP1/RBL2/RGCC/CHEK2/PRMT1/TFDP1/TNKS1BP1/GTSE1/CCNB1/CNOT8/AURKA/CNOT9/E2F1/BTG2/RPL26/PCNA/SOX4/CDK1/MUC1/CNOT1	22
BP	GO:0050000	chromosome localization	27/2890	76/18670	1.38598e-05	0.000216949	0.000167647	HNRNPU/CENPF/CHMP5/NUP62/KIFC1/CDT1/ZW10/SPAG5/CHMP2A/CDCA5/ACTR3/CCNB1/ACTR2/RRS1/NUP98/KIF22/DYNC1H1/PSRC1/CHMP6/NDC80/GEM/KIF2C/KPNB1/DLGAP5/NUF2/FAM83D/CDCA8	27
BP	GO:1902110	positive regulation of mitochondrial membrane permeability involved in apoptotic process	23/2890	60/18670	1.42812e-05	0.000222982	0.000172308	TMEM14A/GZMB/YWHAG/BOK/TFDP1/GSK3B/YWHAH/RHOT2/YWHAB/NMT1/BNIP3L/GSK3A/BNIP3/PPP3R1/MOAP1/E2F1/YWHAZ/YWHAQ/PMAIP1/HSPA1A/ATP5IF1/SLC35F6/BAD	23
BP	GO:0035794	positive regulation of mitochondrial membrane permeability	24/2890	64/18670	1.44838e-05	0.000225575	0.000174313	TMEM14A/GZMB/YWHAG/BOK/TFDP1/GSK3B/YWHAH/RHOT2/YWHAB/NMT1/BNIP3L/GSK3A/BNIP3/PPP3R1/MOAP1/E2F1/YWHAZ/YWHAQ/PMAIP1/HSPA1A/ATP5IF1/PPIF/SLC35F6/BAD	24
BP	GO:1901293	nucleoside phosphate biosynthetic process	71/2890	282/18670	1.45589e-05	0.000225653	0.000174372	PAICS/ALDOA/ACSL5/PNP/SLC25A13/ELOVL1/HACD2/DLD/DCK/NME3/VCP/GUK1/AGPAT5/PPAT/AGPAT2/ACLY/PRPS2/ACOT7/ATIC/TYMS/IDH2/PARP1/ATP5MF/PRPS1/IDO1/ATP5F1C/AK4/MPC1/DGUOK/NME2/ACSL3/GART/DLAT/ENO1/HSD17B8/ATP5F1B/ATP5MC3/CAD/NME1/NAMPT/SCD/ERH/CYC1/PKM/UCK2/PDHX/MAPK1/ACSS1/RRM1/PDK4/TK1/TGFB1/CTPS1/FLAD1/GMPS/ACSL4/ACSS2/COASY/HPRT1/ELOVL5/MTHFD1/RRM2B/STOML2/RRM2/TMSB4X/ADSL/DTYMK/PARP9/AK1/ME1/TREM2	71
BP	GO:0048863	stem cell differentiation	66/2890	257/18670	1.45618e-05	0.000225653	0.000174372	LTBP3/CDK12/FOXA1/SEMA3A/PSMC5/HNRNPU/HIF1A/PSMA5/PSMD11/HSPA9/PSMA7/PSMD12/SEMA4A/SEMA4B/PSMB5/PSMB3/XRCC5/PSMC4/PSMB1/PSMC2/PSMB6/PSMB4/TCF3/PSMA1/NELFB/PSMB2/ITCH/DHX36/PSMB9/PSMD8/SEMA7A/LBH/TBX2/PUS7/LDB1/CDK6/FOLR1/PWP1/RDH10/PSMD1/SNAI2/GREM1/PSMA6/PSMD14/MAPK1/HNF1B/PSMA3/PEF1/PSME3/FN1/PSMD7/PSMD2/PSMC6/NOLC1/A2M/EIF2AK2/PSMB7/PSMD3/PSME4/NUDT21/PSMC3/CFL1/PSMA4/CORO1C/PSME2/PSMD4	66
BP	GO:0044774	mitotic DNA integrity checkpoint	34/2890	106/18670	1.46986e-05	0.000226637	0.000175133	MDC1/TOP2A/CNOT11/CDK2/MSH2/TRIAP1/RBL2/RGCC/CHEK2/RFWD3/PRMT1/TFDP1/DONSON/TNKS1BP1/GTSE1/ORC1/TAOK1/CCNB1/CNOT8/AURKA/CNOT9/CDC6/NOP53/E2F1/BTG2/PRKDC/RPL26/PCNA/TOPBP1/NBN/SOX4/CDK1/MUC1/CNOT1	34
BP	GO:1904029	regulation of cyclin-dependent protein kinase activity	34/2890	106/18670	1.46986e-05	0.000226637	0.000175133	CDKN3/IPO5/IPO7/RGCC/CCNL2/ADAM17/CEBPA/BCCIP/CCND3/CDK4/HSP90AB1/CKS1B/CKS2/PKMYT1/CCNB1/PLK1/CDC6/CCNE1/CCNF/CCNJL/CDKN2A/CASP3/ACTB/TNFAIP3/GTPBP4/PSRC1/CNPPD1/CCNG1/CCNA2/CDKN2C/CCNY/SERTAD1/CCNB2/SRC	34
BP	GO:0006163	purine nucleotide metabolic process	100/2890	432/18670	1.52398e-05	0.000234398	0.00018113	PGK1/NUP205/PAICS/ALDOA/ACSL5/PNP/NUP210/NUDT1/HIF1A/SLC25A13/NUP62/ELOVL1/HACD2/DLD/NME3/VCP/HK2/GUK1/TPR/TPI1/PPAT/ACLY/PRPS2/ACOT7/GAPDH/IMPAD1/ATIC/PARP1/HSD17B4/ATP5MF/PRPS1/ACSF2/NUP188/GMPR/ATP5F1C/HMGCS2/AK4/NUPR1/HK1/MPC1/DGUOK/FBP1/DGAT1/RAN/NME2/ACSL3/GART/DLAT/MFN1/ENO1/HSD17B8/ATP5F1B/NUP54/NUP37/PGM2L1/ATP5MC3/LDHA/NME1/GPX1/NUP50/SCD/CYC1/PKM/NUP153/PDHX/ENO2/ACSS1/LRRK2/PMVK/PDK4/…	100
BP	GO:0072521	purine-containing compound metabolic process	106/2890	464/18670	1.56461e-05	0.00023933	0.000184942	PGK1/NUP205/PAICS/ALDOA/ACSL5/PNP/NUP210/NUDT1/HIF1A/SLC25A13/NUP62/ELOVL1/HACD2/DLD/DCK/NME3/VCP/HK2/GUK1/KDM1A/TPR/TPI1/PPAT/ACLY/MTHFD1L/PRPS2/ACOT7/GAPDH/IMPAD1/ATIC/PARP1/HSD17B4/ATP5MF/PRPS1/ACSF2/NUP188/GMPR/ATP5F1C/HMGCS2/AK4/NUPR1/HK1/MPC1/DGUOK/FBP1/DGAT1/RAN/NME2/ACSL3/GART/AHCY/DLAT/MFN1/ENO1/HSD17B8/ATP5F1B/NUP54/NUP37/PGM2L1/ATP5MC3/LDHA/NME1/GPX1/NUP50/SCD/MACROD2/CYC1/PKM/PRTFDC1/…	106
BP	GO:0051204	protein insertion into mitochondrial membrane	19/2890	45/18670	1.57024e-05	0.00023933	0.000184942	GZMB/TIMM9/YWHAG/TFDP1/YWHAH/TOMM22/YWHAB/TIMM10/NMT1/PPP3R1/MOAP1/E2F1/HSPA4/YWHAZ/YWHAQ/PMAIP1/PDCD5/HSP90AA1/BAD	19
BP	GO:0006914	autophagy	112/2890	496/18670	1.57154e-05	0.00023933	0.000184942	PRKAB1/STUB1/ATP6V0D1/HIF1A/SNX6/TEX264/TRIM8/TMEM208/VPS28/RB1CC1/RNF5/VCP/HK2/RIPK2/PLAA/MTERF3/TAB2/EIF4G1/SCFD1/BOK/IFI16/CSNK2A1/GSK3B/QSOX1/GAPDH/CHMP2A/TSPO/KIAA1324/PAFAH1B2/EEF1A1/HMGB1/TRIB3/TMEM150A/DRAM1/LAMTOR4/TOMM22/VAMP8/DEPP1/TOMM7/NUPR1/PIP4K2A/SNF8/UBQLN4/HSPA8/RAB7A/ATP6V1C1/ATP6V1A/TRIM22/TMEM59/MFN1/GABARAPL2/BNIP3L/GSK3A/RALB/VPS25/SQSTM1/HSPB8/UBXN6/CLTC/BNIP3/NAMPT/USP10/…	112
BP	GO:0061919	process utilizing autophagic mechanism	112/2890	496/18670	1.57154e-05	0.00023933	0.000184942	PRKAB1/STUB1/ATP6V0D1/HIF1A/SNX6/TEX264/TRIM8/TMEM208/VPS28/RB1CC1/RNF5/VCP/HK2/RIPK2/PLAA/MTERF3/TAB2/EIF4G1/SCFD1/BOK/IFI16/CSNK2A1/GSK3B/QSOX1/GAPDH/CHMP2A/TSPO/KIAA1324/PAFAH1B2/EEF1A1/HMGB1/TRIB3/TMEM150A/DRAM1/LAMTOR4/TOMM22/VAMP8/DEPP1/TOMM7/NUPR1/PIP4K2A/SNF8/UBQLN4/HSPA8/RAB7A/ATP6V1C1/ATP6V1A/TRIM22/TMEM59/MFN1/GABARAPL2/BNIP3L/GSK3A/RALB/VPS25/SQSTM1/HSPB8/UBXN6/CLTC/BNIP3/NAMPT/USP10/…	112
BP	GO:0000079	regulation of cyclin-dependent protein serine/threonine kinase activity	33/2890	102/18670	1.59653e-05	0.00024254	0.000187422	CDKN3/IPO5/IPO7/RGCC/CCNL2/ADAM17/CEBPA/BCCIP/CCND3/CDK4/CKS1B/CKS2/PKMYT1/CCNB1/PLK1/CDC6/CCNE1/CCNF/CCNJL/CDKN2A/CASP3/ACTB/TNFAIP3/GTPBP4/PSRC1/CNPPD1/CCNG1/CCNA2/CDKN2C/CCNY/SERTAD1/CCNB2/SRC	33
BP	GO:0009165	nucleotide biosynthetic process	70/2890	278/18670	1.66073e-05	0.000251059	0.000194005	PAICS/ALDOA/ACSL5/PNP/SLC25A13/ELOVL1/HACD2/DLD/DCK/NME3/VCP/GUK1/AGPAT5/PPAT/AGPAT2/ACLY/PRPS2/ACOT7/ATIC/TYMS/IDH2/PARP1/ATP5MF/PRPS1/IDO1/ATP5F1C/AK4/MPC1/DGUOK/NME2/ACSL3/GART/DLAT/ENO1/HSD17B8/ATP5F1B/ATP5MC3/CAD/NME1/NAMPT/SCD/ERH/CYC1/PKM/UCK2/PDHX/MAPK1/ACSS1/RRM1/PDK4/TGFB1/CTPS1/FLAD1/GMPS/ACSL4/ACSS2/COASY/HPRT1/ELOVL5/MTHFD1/RRM2B/STOML2/RRM2/TMSB4X/ADSL/DTYMK/PARP9/AK1/ME1/TREM2	70
BP	GO:0030522	intracellular receptor signaling pathway	70/2890	278/18670	1.66073e-05	0.000251059	0.000194005	LSM14A/CALCOCO1/FOXA1/NRIP1/HSPA1B/DDRGK1/FKBP4/DDX58/UBR5/EZH2/PPARD/RIPK2/FHL2/DNAJA1/TAB2/SNW1/DDX60/ALOX15B/CYP24A1/YWHAH/PARP1/PHB/NR4A1/ACTN4/PIM1/ITCH/PHB2/RAN/IFIH1/PER1/PUM2/CRY2/PAK1/LBH/CNOT9/WBP2/UBE2N/RARA/DHRS3/IRAK1/KANK2/NCOA3/SNAI2/NOP53/RORC/CCNE1/NPLOC4/HDAC1/STARD10/NR0B1/PRAME/LMO3/DDX54/NR1H2/DCBLD2/TNFAIP3/STRN3/HSPA1A/SKP2/BIRC2/MED1/SCGB2A1/CITED2/ANKRD17/PLPP1/CRKL/C1QBP…	70
BP	GO:0050685	positive regulation of mRNA processing	15/2890	31/18670	1.7077e-05	0.000257529	0.000199005	TRA2B/SNW1/PRPF19/DHX36/CIRBP/CCNB1/SF3B4/RBMX/NCBP1/HSF1/NUP98/NCBP2/NUDT21/THRAP3/CDC73	15
BP	GO:0030330	DNA damage response, signal transduction by p53 class mediator	34/2890	107/18670	1.83738e-05	0.000276412	0.000213596	CNOT11/HIPK2/CDK2/NDRG1/TRIAP1/RBL2/FOXM1/RGCC/KDM1A/CHEK2/PRMT1/TFDP1/TNKS1BP1/GTSE1/CCNB1/CNOT8/MIF/AURKA/CNOT9/USP10/SNAI2/CD74/PTTG1IP/E2F1/BTG2/ZMPSTE24/RPL26/PMAIP1/PCNA/NBN/SOX4/CDK1/MUC1/CNOT1	34
BP	GO:0006283	transcription-coupled nucleotide-excision repair	26/2890	73/18670	1.88808e-05	0.000283349	0.000218957	POLR2C/CUL4B/RFC5/DDB1/POLD1/TCEA1/LIG1/POLR2L/POLR2B/PRPF19/RFC3/RFC4/GTF2H3/POLD2/POLR2D/RPA3/RFC1/POLR2K/GPS1/COPS6/RPA1/PCNA/HMGN1/COPS3/POLR2H/RFC2	26
BP	GO:0072522	purine-containing compound biosynthetic process	55/2890	205/18670	1.9502e-05	0.000291963	0.000225613	PAICS/ALDOA/ACSL5/PNP/SLC25A13/ELOVL1/HACD2/DLD/DCK/NME3/VCP/GUK1/PPAT/ACLY/MTHFD1L/PRPS2/ACOT7/ATIC/PARP1/ATP5MF/PRPS1/GMPR/ATP5F1C/AK4/MPC1/DGUOK/NME2/ACSL3/GART/DLAT/ENO1/HSD17B8/ATP5F1B/ATP5MC3/NME1/SCD/CYC1/PKM/PRTFDC1/PDHX/ACSS1/PDK4/TGFB1/GMPS/ACSL4/ACSS2/COASY/HPRT1/ELOVL5/MTHFD1/STOML2/TMSB4X/ADSL/AK1/TREM2	55
BP	GO:0031440	regulation of mRNA 3'-end processing	14/2890	28/18670	2.03613e-05	0.00030263	0.000233856	ZFP36L1/CPSF6/DHX36/CCNB1/VIRMA/PAPOLA/CPSF7/NCBP1/SNRPA/HSF1/NELFE/NCBP2/NUDT21/CDC73	14
BP	GO:0061615	glycolytic process through fructose-6-phosphate	14/2890	28/18670	2.03613e-05	0.00030263	0.000233856	PGK1/ALDOA/HK2/TPI1/GAPDH/HK1/ENO1/PGM2L1/PKM/ENO2/PGAM1/GPI/PFKP/FOXK2	14
BP	GO:0061620	glycolytic process through glucose-6-phosphate	14/2890	28/18670	2.03613e-05	0.00030263	0.000233856	PGK1/ALDOA/HK2/TPI1/GAPDH/HK1/ENO1/PGM2L1/PKM/ENO2/PGAM1/GPI/PFKP/FOXK2	14
BP	GO:1901568	fatty acid derivative metabolic process	47/2890	167/18670	2.04641e-05	0.000303428	0.000234473	ACSL5/GGTLC1/ELOVL1/HACD2/PTGDS/PLA2G4F/PLAA/PTGES/PLA2G1B/ALOX15B/GPX4/ACLY/PTGR1/ACOT7/GGT5/HPGD/HSD17B4/PON3/HMGCS2/DGAT1/ACSL3/GGT1/OXCT1/MIF/HSD17B8/FAAH/ALOX5AP/GPX1/MGLL/LTA4H/SCD/CD74/PTGES3/ABCC1/GGT7/ACSL4/CES2/HMGCL/PTGES2/BDH2/PLA2G10/ELOVL5/ALOX5/GGT6/FADS1/TLR2/CYP4F3	47
BP	GO:1903578	regulation of ATP metabolic process	37/2890	121/18670	2.1084e-05	0.000311872	0.000240998	PGK1/NUP205/NUP210/HIF1A/NUP62/VCP/TPR/TSPO/SLC25A23/PARP1/NUP188/AK4/NUPR1/FBP1/CCNB1/SHMT2/ENO1/NUP54/NUP37/ISCU/NUP50/NUP153/COX7A1/NUP98/NUP155/NUP85/NUP107/PGAM1/ATP5IF1/RANBP2/PPIF/TMSB4X/JMJD8/NDC1/DNM1L/CDK1/TREM2	37
BP	GO:0051817	modulation of process of other organism involved in symbiotic interaction	32/2890	99/18670	2.17779e-05	0.000321367	0.000248336	LTF/HIPK2/AQP1/RRP1B/KPNA4/CCL4/SNW1/KPNA2/GAPDH/SMC3/SP1/STOM/HPN/SMARCB1/JUN/TARDBP/NUCKS1/HDAC1/TGFB1/EIF2AK2/CPSF4/HYAL2/KPNA3/PSMC3/TAF11/CFL1/KPNB1/BAD/SFTPD/IGF2R/CCL8/SCRIB	32
BP	GO:0006369	termination of RNA polymerase II transcription	16/2890	35/18670	2.2088e-05	0.000323625	0.00025008	MAZ/SNRPG/CSTF3/SLBP/SNRPF/PAPOLA/SNRPD3/CPSF7/NCBP1/SNRPE/CSTF2/SNRPB/CPSF4/NCBP2/NUDT21/CPSF3	16
BP	GO:0045070	positive regulation of viral genome replication	16/2890	35/18670	2.2088e-05	0.000323625	0.00025008	TOP2A/PKN2/RAD23A/DDB1/PPIA/SRPK1/PABPC1/STAU1/STOM/DDX3X/ADAR/LARP1/NUCKS1/PPID/SRPK2/PPIH	16
BP	GO:1901030	positive regulation of mitochondrial outer membrane permeabilization involved in apoptotic signaling pathway	16/2890	35/18670	2.2088e-05	0.000323625	0.00025008	GZMB/YWHAG/BOK/TFDP1/GSK3B/YWHAH/YWHAB/NMT1/GSK3A/PPP3R1/E2F1/YWHAZ/YWHAQ/PMAIP1/ATP5IF1/BAD	16
BP	GO:2000058	regulation of ubiquitin-dependent protein catabolic process	43/2890	149/18670	2.33104e-05	0.000340729	0.000263297	DNAJB2/RACK1/HSPBP1/STUB1/HSPA1B/DDRGK1/HIPK2/RAD23A/VCP/CEBPA/USP14/HSP90AB1/CSNK2A1/GSK3B/SUMO1/TRIB3/UBQLN4/PLK1/ANKIB1/AURKA/IL33/GSK3A/GCLC/UBE2K/RPL11/SMARCC1/ARAF/NOP53/BAG5/LRRK2/GNA12/HERPUD1/MAGEF1/CLU/UBQLN1/HSPA1A/PDCL3/PBK/SUMO2/SGTA/WAC/USP5/RAD23B	43
BP	GO:0031639	plasminogen activation	13/2890	25/18670	2.3532e-05	0.000343157	0.000265173	PGK1/MELTF/SERPINF2/DHCR24/SERPINE1/SERPINE2/CPB2/HPN/ENO1/FGB/CTSZ/CLEC3B/PLAU	13
BP	GO:0034470	ncRNA processing	90/2890	384/18670	2.42545e-05	0.00035286	0.000272672	RTCB/NOP56/ISG20L2/NOL6/GAR1/RPP25/RRP1B/NOP58/WBP11/BMS1/RPS9/WDR43/EIF4A3/NOL10/TRIT1/DCAF13/LYAR/SSB/RPL10A/TSEN15/USP14/TRMT10C/PARN/NPM3/NOC4L/PDCD11/AGO2/DKC1/RPS28/ESF1/NOP2/PA2G4/HNRNPA2B1/DROSHA/NOL11/RPF1/EXOSC10/EBNA1BP2/DDX1/NAT10/DDX21/RTRAF/UTP20/PUS7/SRRT/FBL/UTP18/RPL11/BYSL/POP7/RRS1/ADAR/HSD17B10/RIOK1/RPS14/NOP53/FTSJ1/RPF2/GRSF1/HEATR1/TSR1/INTS1/CSTF2/RRP36/DDX54/RPS27/FTSJ3/…	90
BP	GO:0042180	cellular ketone metabolic process	63/2890	246/18670	2.46951e-05	0.000358427	0.000276973	DKK3/HAGH/PSMC5/PSMA5/PSMD11/PSMA7/PSMD12/TPI1/PSMB5/AZIN1/PSMB3/PSMC4/PSMB1/PSMC2/PSMB6/COMT/PSMB4/PSMA1/TRIB3/ADIPOR2/PSMB2/IDO1/COQ8A/PSMB9/WDTC1/PSMD8/NMT1/OXCT1/GPD2/ERLIN1/RDH10/PSMD1/CD74/PSMA6/PSMD14/PSMA3/PDK4/PSME3/AKR7A2/NR1H2/INSIG1/PSMD7/MID1IP1/ADIPOR1/PSMD2/PSMC6/GOT2/PSMB7/FABP3/PSMD3/LPGAT1/PSME4/PSMC3/ELOVL5/PPTC7/ACADVL/PSMA4/PNKD/PSME2/SLC7A11/PSMD4/EGR1/ADM	63
BP	GO:1901800	positive regulation of proteasomal protein catabolic process	33/2890	104/18670	2.50357e-05	0.00036252	0.000280136	DNAJB2/RACK1/HSPBP1/STUB1/HSPA1B/DDRGK1/RAD23A/VCP/CEBPA/PSMC4/PSMC2/GSK3B/SUMO1/TRIB3/NUPR1/PLK1/ANKIB1/AURKA/IL33/GSK3A/GCLC/EDEM2/NOP53/LRRK2/HERPUD1/CLU/UBQLN1/HSPA1A/SUMO2/SGTA/USP5/TMTC3/TREM2	33
BP	GO:1901992	positive regulation of mitotic cell cycle phase transition	30/2890	91/18670	2.5423e-05	0.000367267	0.000283804	CUL4B/PLRG1/RGCC/ADAM17/CDT1/EIF4G1/CCND3/CDK4/CDK10/CDC45/RCC2/DTL/PHB2/UBE2C/CDCA5/CCNB1/FBXO5/DDX3X/APEX1/CDC6/CCNE1/TGFB1/SMARCD3/ESPL1/CDC7/RDX/ANKRD17/DLGAP5/CDC25B/CDK1	30
BP	GO:0006612	protein targeting to membrane	54/2890	202/18670	2.57651e-05	0.000370136	0.000286022	RPL27A/ZDHHC1/RPS13/SSR1/SEC61A1/RPS9/ICMT/SSR3/RPL10A/SRP68/ARL6IP1/RPLP2/RPL31/RPL15/CHP1/RPL29/GDI1/PARD3/RPS28/PRKCI/ZDHHC3/VAMP7/MYO1C/RPL13/ZDHHC20/STOM/ZDHHC7/PAK1/RPS4X/MFF/GOLGA7/RPL21/RPL11/RPL34/SRP54/RPLP1/SRP72/RPS14/RPS15A/RPS27/RPLP0/RPL26/RPL10/FIS1/RPS23/RPL9/RN7SL3/RPS11/RPL13A/ZDHHC9/SGTA/RPL3/DMTN/RPL14	54
BP	GO:0046031	ADP metabolic process	37/2890	122/18670	2.58012e-05	0.000370136	0.000286022	PGK1/NUP205/ALDOA/NUP210/HIF1A/NUP62/HK2/TPR/TPI1/GAPDH/NUP188/AK4/NUPR1/HK1/FBP1/ENO1/NUP54/NUP37/PGM2L1/LDHA/NUP50/PKM/NUP153/ENO2/NUP98/NUP155/NUP85/NUP107/PGAM1/GPI/RANBP2/PFKP/FOXK2/JMJD8/BAD/NDC1/AK1	37
BP	GO:0072599	establishment of protein localization to endoplasmic reticulum	37/2890	122/18670	2.58012e-05	0.000370136	0.000286022	RPL27A/RPS13/SEC61A1/SEC61G/RPS9/SSR3/RPL10A/SRP68/RPLP2/RPL31/RPL15/RPL29/RPS28/RPL13/RAB10/RPS4X/PMM1/RPL21/RPL11/RPL34/SRP54/RPLP1/SRP72/RPS14/RPS15A/RPS27/RPLP0/RPL26/RPL10/RPS23/RPL9/RN7SL3/RPS11/RPL13A/SGTA/RPL3/RPL14	37
BP	GO:0003094	glomerular filtration	12/2890	22/18670	2.60294e-05	0.000371686	0.000287219	SULF2/MYO1E/CYBA/IGHA2/ADGRF5/MCAM/JCHAIN/GAS6/EMP2/IGHA1/SULF1/CD34	12
BP	GO:0032069	regulation of nuclease activity	12/2890	22/18670	2.60294e-05	0.000371686	0.000287219	NPM1/ABCE1/TCEA1/OAS2/HMGB1/HMGB2/GZMA/PRKCD/HSPA1A/PCNA/OAS3/OAS1	12
BP	GO:1902108	regulation of mitochondrial membrane permeability involved in apoptotic process	24/2890	66/18670	2.63354e-05	0.000373605	0.000288702	TMEM14A/NOL3/GZMB/YWHAG/BOK/TFDP1/GSK3B/YWHAH/RHOT2/YWHAB/NMT1/BNIP3L/GSK3A/BNIP3/PPP3R1/MOAP1/E2F1/YWHAZ/YWHAQ/PMAIP1/HSPA1A/ATP5IF1/SLC35F6/BAD	24
BP	GO:1905710	positive regulation of membrane permeability	24/2890	66/18670	2.63354e-05	0.000373605	0.000288702	TMEM14A/GZMB/YWHAG/BOK/TFDP1/GSK3B/YWHAH/RHOT2/YWHAB/NMT1/BNIP3L/GSK3A/BNIP3/PPP3R1/MOAP1/E2F1/YWHAZ/YWHAQ/PMAIP1/HSPA1A/ATP5IF1/PPIF/SLC35F6/BAD	24
BP	GO:0034599	cellular response to oxidative stress	74/2890	302/18670	2.63451e-05	0.000373605	0.000288702	CAT/NOL3/RACK1/PYCR1/HSPA1B/CYBA/PYCR2/HIF1A/ERO1A/EZH2/AQP1/CDK2/ALDH3B1/ATP2A2/SIGMAR1/HNRNPD/NCF4/ARL6IP5/RHOB/PRODH/SOD2/PARP1/FOS/TXN/STAU1/OSER1/KLF2/G6PD/NME2/PNPT1/PAWR/GJB2/PRDX5/LONP1/JUN/CYCS/BNIP3/GPX1/SOD3/MAP1LC3A/APEX1/BAG5/MAPK1/NONO/SPHK1/LRRK2/HSF1/ECT2/GPX3/STAT6/PRDX1/PDCD10/TNFAIP3/PRDX3/UBQLN1/PRKCD/MELK/HSPA1A/NET1/CCNA2/DAPK1/PCNA/EPAS1/VRK2/EIF2S1/TXNRD1/PPIF/SFPQ/GCH1/SL…	74
BP	GO:0046112	nucleobase biosynthetic process	11/2890	19/18670	2.69897e-05	0.000380998	0.000294415	PAICS/PPAT/MTHFD1L/PRPS1/GART/CAD/CTPS1/CPS1/GMPS/HPRT1/MTHFD1	11
BP	GO:0051131	chaperone-mediated protein complex assembly	11/2890	19/18670	2.69897e-05	0.000380998	0.000294415	STUB1/HSPD1/HSP90AB1/CCT2/HOPX/LONP1/PTGES3/HSPA4/CLU/HSPA1A/HSP90AA1	11
BP	GO:0045047	protein targeting to ER	36/2890	118/18670	2.8615e-05	0.000403021	0.000311434	RPL27A/RPS13/SEC61A1/SEC61G/RPS9/SSR3/RPL10A/SRP68/RPLP2/RPL31/RPL15/RPL29/RPS28/RPL13/RPS4X/PMM1/RPL21/RPL11/RPL34/SRP54/RPLP1/SRP72/RPS14/RPS15A/RPS27/RPLP0/RPL26/RPL10/RPS23/RPL9/RN7SL3/RPS11/RPL13A/SGTA/RPL3/RPL14	36
BP	GO:0016052	carbohydrate catabolic process	53/2890	198/18670	2.93006e-05	0.000410807	0.00031745	PGK1/NUP205/ALDOA/NUP210/HIF1A/GALE/NUP62/RB1CC1/RPE/HK2/TPR/TPI1/CRYL1/GUSB/PYGL/PGM2/GAPDH/CHIA/DERA/NUP188/NUPR1/HK1/FBP1/CHIT1/ENO1/GPD2/GSK3A/NUP54/NUP37/PGM2L1/LDHA/NUP50/PKM/NUP153/MAN2B1/ENO2/NUP98/NUP155/NUP85/NUP107/PGD/DCXR/PGAM1/GPI/RANBP2/PPP1CB/GLB1/PFKP/FOXK2/JMJD8/BAD/NDC1/PHKB	53
BP	GO:0031099	regeneration	53/2890	198/18670	2.93006e-05	0.000410807	0.00031745	CD9/SULF2/EZH2/GSN/KLK6/PPARD/IFRD1/PPAT/MAP1B/CDK4/AKIRIN1/TSPO/ATIC/TYMS/MAP4K4/SRSF5/MTPN/PNPT1/CCNB1/CPB2/AURKA/GAS6/JUN/CAD/TGFBR2/FOLR1/GPX1/NINJ2/NINJ1/PKM/PTPN12/SOX2/TGFB1/POSTN/MAP2K1/GRN/SPP1/PTGFRN/CD81/CCNA2/PRMT5/PCNA/PTPRU/NR0B2/MED1/FPGS/LAMB2/TM4SF4/IGF2R/APOD/CDK1/CPQ/ADM	53
BP	GO:2001235	positive regulation of apoptotic signaling pathway	49/2890	179/18670	3.07224e-05	0.0004292	0.000331663	PPP2R1B/RACK1/GZMB/LTBR/TNFSF12/GSN/YWHAG/TRAF7/BOK/MLLT11/TFDP1/GSK3B/SKIL/YWHAH/LGALS9/YWHAB/NUPR1/CTSH/NMT1/GSK3A/MFF/RPL11/INHBA/BNIP3/PPP3R1/S100A8/SERINC3/MOAP1/E2F1/YWHAZ/YWHAQ/RPL26/AGTR2/PRKCD/PMAIP1/FIS1/HYAL2/PDCD5/ATP5IF1/FAM162A/BCL10/PPIF/DDIT3/SFPQ/BIK/PAK2/BAD/DNM1L/PLAUR	49
BP	GO:0002793	positive regulation of peptide secretion	71/2890	288/18670	3.07514e-05	0.0004292	0.000331663	HIF1A/DDX58/VEGFC/ARRB1/DHX9/PPARD/RIPK2/KIF5B/ANG/RGCC/PPIA/GLUD1/PHPT1/PLA2G1B/ALOX15B/HLA-E/GAPDH/IGHD/TNFRSF14/CHIA/LGALS9/HMGB1/CLTRN/LPL/DHX36/HK1/ORM1/IFIH1/OXCT1/ARF6/AGER/MIF/IL33/SELENOK/PAEP/CD274/RAC1/S100A8/NMU/TARDBP/UNC13B/PPID/LRRK2/CD2AP/TGFB1/POSTN/AIM2/GOLPH3L/FGB/SYBU/TRPM4/AGTR2/DYNLL1/HYAL2/CCL19/NR0B2/CD34/GPI/MMP12/IFNGR1/ADAM9/PANX1/BAD/GSDMD/AKAP12/SOX4/TLR2/ORM2/DNM1L/S…	71
BP	GO:1903312	negative regulation of mRNA metabolic process	27/2890	79/18670	3.08649e-05	0.000429814	0.000332138	HNRNPU/SYNCRIP/DHX9/RBM42/HNRNPD/ZFP36/PABPC1/PTBP1/HNRNPA2B1/CIRBP/RBMX/PAIP1/TENT5C/SRSF9/U2AF2/LARP1/TARDBP/HNRNPC/YBX3/E2F1/TOB1/NELFE/YBX1/SRSF7/THRAP3/C1QBP/HNRNPK	27
BP	GO:0006614	SRP-dependent cotranslational protein targeting to membrane	33/2890	105/18670	3.11445e-05	0.000432734	0.000334394	RPL27A/RPS13/SEC61A1/RPS9/SSR3/RPL10A/SRP68/RPLP2/RPL31/RPL15/RPL29/RPS28/RPL13/RPS4X/RPL21/RPL11/RPL34/SRP54/RPLP1/SRP72/RPS14/RPS15A/RPS27/RPLP0/RPL26/RPL10/RPS23/RPL9/RN7SL3/RPS11/RPL13A/RPL3/RPL14	33
BP	GO:0006353	DNA-templated transcription, termination	26/2890	75/18670	3.2492e-05	0.000449437	0.000347301	TWISTNB/MAZ/DHX9/SNRPG/POLR2L/CSTF3/SLBP/SNRPF/GTF2H3/PAPOLA/UBTF/SNRPD3/CPSF7/NCBP1/SNRPE/POLR2K/CSTF2/ZMPSTE24/SNRPB/CPSF4/NCBP2/PRMT5/NUDT21/XRN2/CPSF3/POLR2H	26
BP	GO:0051303	establishment of chromosome localization	26/2890	75/18670	3.2492e-05	0.000449437	0.000347301	HNRNPU/CENPF/CHMP5/NUP62/KIFC1/CDT1/ZW10/SPAG5/CHMP2A/CDCA5/ACTR3/CCNB1/ACTR2/RRS1/KIF22/DYNC1H1/PSRC1/CHMP6/NDC80/GEM/KIF2C/KPNB1/DLGAP5/NUF2/FAM83D/CDCA8	26
BP	GO:0015949	nucleobase-containing small molecule interconversion	14/2890	29/18670	3.37646e-05	0.000464959	0.000359296	NME3/GUK1/TYMS/GMPR/AK4/NME2/NME1/RRM1/CTPS1/TXNRD1/RRM2B/RRM2/DTYMK/AK1	14
BP	GO:0070198	protein localization to chromosome, telomeric region	14/2890	29/18670	3.37646e-05	0.000464959	0.000359296	TERF2IP/TNKS2/XRCC5/DKC1/CCT2/CCT4/GNL3/TCP1/CCT3/CCT7/CCT6A/CCT5/CCT8/NABP2	14
BP	GO:0071479	cellular response to ionizing radiation	25/2890	71/18670	3.39182e-05	0.000466036	0.000360128	CYBA/ELK1/KDM1A/CHEK2/IFI16/XRCC5/RHOB/TNKS1BP1/FIGNL1/RAD51/RAD51AP1/NAMPT/SNAI2/NUCKS1/RHNO1/HSF1/ECT2/GRB2/TGFB1/ZMPSTE24/RPL26/NET1/POLE3/NIPBL/EGR1	25
BP	GO:0009112	nucleobase metabolic process	16/2890	36/18670	3.40632e-05	0.000466991	0.000360866	PAICS/KDM1A/PPAT/MTHFD1L/TYMS/PRPS1/GMPR/GART/CAD/MAPK1/RRM1/CTPS1/CPS1/GMPS/HPRT1/MTHFD1	16
BP	GO:0032606	type I interferon production	38/2890	128/18670	3.42598e-05	0.000468646	0.000362145	NMI/DDX58/HSPD1/DHX9/ISG15/PCBP2/RIPK2/RNF26/DTX4/IFI16/XRCC5/POLR2L/HMGB1/ITCH/DHX36/POLR3H/HMGB2/IFIH1/UBA7/DDX3X/IRAK1/G3BP1/POLR3GL/NPLOC4/POLR2K/STAT1/TRIM25/STAT6/PRKDC/TNFAIP3/UBE2L6/YY1/CGAS/MMP12/PTPN11/POLR2H/TLR2/IRF1	38
BP	GO:0009113	purine nucleobase biosynthetic process	8/2890	11/18670	3.4672e-05	0.000472196	0.000364888	PAICS/PPAT/MTHFD1L/PRPS1/GART/GMPS/HPRT1/MTHFD1	8
BP	GO:0043129	surfactant homeostasis	8/2890	11/18670	3.4672e-05	0.000472196	0.000364888	SFTPA1/ADGRF5/CTSH/LPCAT1/EPAS1/NAPSA/SFTPD/SFTPA2	8
BP	GO:0009259	ribonucleotide metabolic process	95/2890	414/18670	3.52756e-05	0.00047936	0.000370424	PGK1/NUP205/PAICS/ALDOA/ACSL5/NUP210/HIF1A/SLC25A13/NUP62/ELOVL1/HACD2/DLD/NME3/VCP/HK2/GUK1/TPR/TPI1/PPAT/ACLY/ACOT7/GAPDH/IMPAD1/ATIC/PARP1/HSD17B4/ATP5MF/ACSF2/NUP188/GMPR/ATP5F1C/HMGCS2/AK4/NUPR1/HK1/MPC1/FBP1/DGAT1/RAN/NME2/ACSL3/GART/DLAT/MFN1/ENO1/HSD17B8/ATP5F1B/NUP54/NUP37/PGM2L1/ATP5MC3/CAD/LDHA/NME1/NUP50/SCD/CYC1/PKM/UCK2/NUP153/PDHX/ENO2/ACSS1/LRRK2/PMVK/PDK4/TGFB1/CTPS1/GMPS/NUP98/N…	95
BP	GO:0032781	positive regulation of ATPase activity	21/2890	55/18670	3.57681e-05	0.000484987	0.000374773	DNAJB2/SSBP1/HNRNPU/PLSCR1/MSH2/DHX9/MSH6/DNAJA1/PFN2/DNAJC9/NCAPH/GABARAPL2/ATP1B3/UHRF1/AHSA1/PFN1/DYNLL1/ATP1B1/DNAJB4/DNAJC10/DNAJB11	21
BP	GO:0061077	chaperone-mediated protein folding	22/2890	59/18670	3.60951e-05	0.00048835	0.000377371	DNAJB2/HSPA1B/FKBP4/ERO1A/HSPA9/HSPE1/HSPA13/CSNK2A1/CCT2/CRTAP/HSPA8/CD74/PTGES3/PPID/CLU/HSPH1/HSPA1A/PDCD5/DNAJB4/BAG1/PDIA4/SGTA	22
BP	GO:0035967	cellular response to topologically incorrect protein	45/2890	161/18670	3.65649e-05	0.000493626	0.000381448	RACK1/STUB1/BFAR/ATP6V0D1/HSPA1B/SSR1/TMEM33/ERO1A/DERL1/HSPA9/RNF5/VCP/AGR2/BOK/HSPA13/GFPT1/HSPA8/CREB3L1/ERN2/GSK3A/WFS1/HSPB8/PREB/HSP90B1/TPP1/HSF1/HERPUD1/OPTN/SHC1/EIF2AK2/HSPA1A/PPP1R15B/ASNS/EIF2S1/DNAJB11/HDGF/DDIT3/ACADVL/SRPRB/CLGN/HYOU1/STC2/CXCL8/PDIA6/UGGT1	45
BP	GO:0009150	purine ribonucleotide metabolic process	92/2890	399/18670	3.84181e-05	0.000517514	0.000399907	PGK1/NUP205/PAICS/ALDOA/ACSL5/NUP210/HIF1A/SLC25A13/NUP62/ELOVL1/HACD2/DLD/NME3/VCP/HK2/GUK1/TPR/TPI1/PPAT/ACLY/ACOT7/GAPDH/IMPAD1/ATIC/PARP1/HSD17B4/ATP5MF/ACSF2/NUP188/GMPR/ATP5F1C/HMGCS2/AK4/NUPR1/HK1/MPC1/FBP1/DGAT1/RAN/NME2/ACSL3/GART/DLAT/MFN1/ENO1/HSD17B8/ATP5F1B/NUP54/NUP37/PGM2L1/ATP5MC3/LDHA/NME1/NUP50/SCD/CYC1/PKM/NUP153/PDHX/ENO2/ACSS1/LRRK2/PMVK/PDK4/TGFB1/GMPS/NUP98/NUP155/ACSL4/NUP…	92
BP	GO:0043462	regulation of ATPase activity	27/2890	80/18670	3.97814e-05	0.000534714	0.000413199	DNAJB2/LTF/SSBP1/HNRNPU/PLSCR1/MSH2/DHX9/MSH6/DNAJA1/PFN2/DNAJC9/NCAPH/GABARAPL2/ATP1B3/MCM2/UHRF1/AHSA1/PFN1/DYNLL1/ATP1B1/DNAJB4/ATP5IF1/DNAJC10/DNAJB11/VMA21/PPIF/TNNC1	27
BP	GO:0007568	aging	77/2890	321/18670	3.99385e-05	0.000535661	0.00041393	CAT/COMP/NUDT1/ERO1A/NUP62/ENG/DLD/GSN/MSH2/MSH6/NPM1/AURKB/FOXM1/SERPINE1/CHEK2/ASS1/RETN/CHEK1/IGFBP2/JUND/GPX4/ATP2B1/TSPO/TYMS/SOD2/FOS/PNPT1/CACYBP/FBXO5/PAWR/GJB2/TBX2/AGER/MIF/LOXL2/CTSV/YPEL3/GCLC/LONP1/JUN/IRAK1/TGFBR2/KRAS/CDK6/NAMPT/NDUFS6/APEX1/DCN/CNP/MAPK1/LRRK2/GSS/GRB2/TGFB1/CX3CL1/PRELP/PRKDC/MAP2K1/ZMPSTE24/CDKN2A/OPA1/RPN2/PRKCD/CGAS/BCL2L12/HMGA1/HYAL2/PICALM/EIF2S1/RAD54L/ALD…	77
BP	GO:0006900	vesicle budding from membrane	32/2890	102/18670	4.24208e-05	0.000567723	0.000438706	RILP/LMAN1/NSF/SCFD1/MCFD2/PPP6R3/PRKCI/WASL/RAB7A/CD59/GBF1/AP2M1/TMED9/PREB/FOLR1/TFG/PEF1/SEC16A/GOLPH3L/INSIG1/SERPINA1/TRAPPC6A/PICALM/TRAPPC1/SEC23A/TMED2/RAB1A/CTSZ/PPP6R1/MAPK15/AP3D1/CNIH1	32
BP	GO:0007080	mitotic metaphase plate congression	18/2890	44/18670	4.36624e-05	0.000583078	0.000450571	HNRNPU/CHMP5/NUP62/KIFC1/CDT1/ZW10/CHMP2A/CDCA5/CCNB1/RRS1/KIF22/PSRC1/CHMP6/NDC80/KIF2C/KPNB1/NUF2/CDCA8	18
BP	GO:0071478	cellular response to radiation	51/2890	191/18670	4.40239e-05	0.000586637	0.000453322	CUL4B/CYBA/ELK1/AQP1/TRIAP1/DDB1/NPM1/AURKB/GNB1/RBL2/POLD1/KDM1A/CHEK2/CHEK1/IFI16/RUVBL2/XRCC5/RHOB/TNKS1BP1/PARP1/MFAP4/DHX36/FIGNL1/NMT1/CRY2/RAD51/MYC/RAD51AP1/NAMPT/SNAI2/NUCKS1/RHNO1/PPID/HSF1/ECT2/GRB2/TGFB1/NOC2L/ZMPSTE24/RPL26/YY1/METAP2/NET1/HYAL2/PCNA/EIF2S1/POLE3/PBK/METAP1/NIPBL/EGR1	51
BP	GO:1903747	regulation of establishment of protein localization to mitochondrion	25/2890	72/18670	4.43875e-05	0.00059021	0.000456083	GZMB/LMAN1/YWHAG/UBE2L3/NPEPPS/DNAJA1/HUWE1/TFDP1/YWHAH/YWHAB/TOMM7/NMT1/BNIP3L/GSK3A/PPP3R1/LRRK2/PARL/SAE1/E2F1/YWHAZ/YWHAQ/PMAIP1/PDCD5/ATP5IF1/BAD	25
BP	GO:0051653	spindle localization	19/2890	48/18670	4.65619e-05	0.00061772	0.000477341	ACTR1B/CENPA/ZW10/BCCIP/WASL/ACTR3/ACTR2/ARHGEF2/PLK1/SPRY1/LLGL2/NUSAP1/SAPCD2/ESPL1/DYNC1H1/NDC80/MAD2L1/KPNB1/ASPM	19
BP	GO:0051882	mitochondrial depolarization	12/2890	23/18670	4.67561e-05	0.00061772	0.000477341	RACK1/BOK/MLLT11/TSPO/PARP1/GCLC/GOT1/DCN/LRRK2/ATP5IF1/SRC/GCLM	12
BP	GO:0097205	renal filtration	12/2890	23/18670	4.67561e-05	0.00061772	0.000477341	SULF2/MYO1E/CYBA/IGHA2/ADGRF5/MCAM/JCHAIN/GAS6/EMP2/IGHA1/SULF1/CD34	12
BP	GO:0051188	cofactor biosynthetic process	59/2890	231/18670	4.77652e-05	0.000627032	0.000484537	ACSL5/HAGH/CYBA/ELOVL1/HACD2/DLD/CIAO1/HSPA9/DUOXA1/MAT2B/MMADHC/ACLY/MTHFD1L/ACOT7/GGT5/TSPO/ATIC/IDH2/IDO1/COQ8A/MPC1/ACSL3/GART/GGT1/DLAT/HSD17B8/GCLC/ISCU/NAMPT/SCD/NUBP1/SLC25A38/SLC25A39/PDHX/MAOB/ACSS1/SPR/PDK4/GSS/FLAD1/DUOX1/GGT7/ACSL4/GLRX3/ACSS2/COASY/BDH2/ATP5IF1/ELOVL5/MTHFD1/PPTC7/MBIP/GGT6/FPGS/GCH1/SLC7A11/PARP9/GCLM/PSAT1	59
BP	GO:0046782	regulation of viral transcription	23/2890	64/18670	4.7791e-05	0.000627032	0.000484537	POLR2C/TRIM8/RRP1B/CCL4/DHX9/SNW1/POLR2L/POLR2B/ZFP36/NELFB/SP1/HPN/POLR2D/SMARCB1/JUN/TARDBP/NUCKS1/POLR2K/HDAC1/NELFE/PSMC3/TAF11/POLR2H	23
BP	GO:1901607	alpha-amino acid biosynthetic process	23/2890	64/18670	4.7791e-05	0.000627032	0.000484537	PYCR1/PYCR2/ASS1/GLUD1/PHGDH/ALDH18A1/ENOPH1/SHMT2/GGT1/PSPH/PLOD2/CAD/PLOD1/GOT1/SERINC3/CPS1/SEPHS1/GOT2/ASNS/MTHFD1/ADI1/PLOD3/PSAT1	23
BP	GO:0006268	DNA unwinding involved in DNA replication	9/2890	14/18670	4.7968e-05	0.000627032	0.000484537	RECQL/RAD51/RECQL4/MCM4/MCM2/RPA1/MCM7/HMGA1/MCM6	9
BP	GO:0010755	regulation of plasminogen activation	9/2890	14/18670	4.7968e-05	0.000627032	0.000484537	MELTF/SERPINF2/SERPINE1/SERPINE2/CPB2/HPN/ENO1/CTSZ/CLEC3B	9
BP	GO:0051784	negative regulation of nuclear division	22/2890	60/18670	4.87242e-05	0.000635573	0.000491138	CENPF/BUB1B/AURKB/RGCC/TPR/CDT1/ZW10/MAD2L2/CHEK1/CDC20/PTTG1/CCNB1/FBXO5/TRIP13/PLK1/BUB3/TTK/BUB1/DUSP1/NDC80/RAD21/MAD2L1	22
BP	GO:0032436	positive regulation of proteasomal ubiquitin-dependent protein catabolic process	27/2890	81/18670	5.09568e-05	0.000663296	0.00051256	DNAJB2/RACK1/HSPBP1/STUB1/HSPA1B/DDRGK1/RAD23A/VCP/CEBPA/GSK3B/SUMO1/TRIB3/PLK1/ANKIB1/AURKA/IL33/GSK3A/GCLC/NOP53/LRRK2/HERPUD1/CLU/UBQLN1/HSPA1A/SUMO2/SGTA/USP5	27
BP	GO:0006296	nucleotide-excision repair, DNA incision, 5'-to lesion	16/2890	37/18670	5.1426e-05	0.000667897	0.000516116	CUL4B/RFC5/DDB1/POLD1/NTHL1/RFC3/PARP1/RFC4/CHD1L/GTF2H3/POLD2/RPA3/RFC1/RPA1/PCNA/RFC2	16
BP	GO:1901673	regulation of mitotic spindle assembly	11/2890	20/18670	5.1575e-05	0.000667897	0.000516116	HSPA1B/HNRNPU/CHMP5/STAG2/TPR/CHMP2A/SMC3/SMC1A/PLK1/DRG1/HSPA1A	11
BP	GO:0030968	endoplasmic reticulum unfolded protein response	36/2890	121/18670	5.17423e-05	0.000667897	0.000516116	RACK1/STUB1/BFAR/ATP6V0D1/SSR1/TMEM33/ERO1A/DERL1/VCP/AGR2/BOK/HSPA13/GFPT1/CREB3L1/ERN2/GSK3A/WFS1/PREB/HSP90B1/TPP1/HERPUD1/SHC1/EIF2AK2/PPP1R15B/ASNS/EIF2S1/DNAJB11/HDGF/DDIT3/ACADVL/SRPRB/CLGN/HYOU1/STC2/CXCL8/PDIA6	36
BP	GO:0046718	viral entry into host cell	36/2890	121/18670	5.17423e-05	0.000667897	0.000516116	HSPA1B/NECTIN4/TRIM8/TFRC/GSN/SCARB1/PPIA/SLC1A5/FCN3/TNFRSF14/LGALS9/GRK2/VAMP8/ITCH/ITGAV/IFITM2/GAS6/ITGA5/CD74/NUP153/WWP2/TRIM25/ACE2/TMPRSS2/SLC52A2/CD81/HSPA1A/HYAL2/SELPLG/KPNA3/ITGB1/DPP4/CD55/ITGB6/PVR/CDK1	36
BP	GO:1903900	regulation of viral life cycle	42/2890	149/18670	5.2811e-05	0.000679461	0.000525051	LTF/ILF3/TOP2A/PKN2/PLSCR1/TRIM8/GSN/RAD23A/ISG15/DDB1/PPIA/IFI16/FCN3/KPNA2/SRPK1/CHMP2A/SMC3/LGALS9/PABPC1/STAU1/STOM/SNF8/IFITM2/TRIM28/DDX3X/ADAR/LARP1/CD74/NUCKS1/PPID/TRIM25/TMPRSS2/EIF2AK2/LAMP3/SRPK2/OAS3/SLPI/OAS1/CXCL8/BANF1/PPIH/CCL8	42
BP	GO:0006271	DNA strand elongation involved in DNA replication	10/2890	17/18670	5.28579e-05	0.000679461	0.000525051	MCM3/GINS1/LIG1/RFC3/RFC4/POLD2/MCM4/GINS2/MCM7/PCNA	10
BP	GO:1903322	positive regulation of protein modification by small protein conjugation or removal	39/2890	135/18670	5.33137e-05	0.000683897	0.00052848	NMI/HSPBP1/STUB1/ARRB1/AIMP2/DERL1/UBE2L3/VCP/RIPK2/KDM1A/HUWE1/NDFIP1/MAGEC2/CDC20/ARRDC3/TRIB3/UBE2S/UBE2C/GNL3/PLK1/GSK3A/UBE2N/WFS1/NOP53/SPHK1/LRRK2/PEF1/PTTG1IP/SART3/DCUN1D5/UBQLN1/UBE2D1/MASTL/SKP2/SENP2/BIRC2/RAB1A/BCL10/FANCI	39
BP	GO:0044706	multi-multicellular organism process	57/2890	222/18670	5.43345e-05	0.000695549	0.000537484	JUNB/SP3/FKBP4/SH3PXD2B/ARHGDIB/PPARD/PPAT/IGFBP2/PAM/IGFBP7/FOSB/MAGED2/SERPINE2/COMT/RPL29/AGO2/HPGD/LGALS9/FOS/SLC2A1/ADIPOR2/FOSL1/IDO1/THBD/GJB2/TRIM28/CTSV/RARA/BYSL/ITGA5/CAD/TGFBR2/KRAS/B4GALT1/NAMPT/STC1/SCGB1A1/RAMP2/SLC38A2/EMP2/MAPK1/HSF1/TGFB1/ACSL4/SPP1/PRDX3/GOT2/TMED2/MED1/LDOC1/STC2/CAPN2/ABCC2/APOL2/C1QBP/DSG2/ADM	57
BP	GO:0009132	nucleoside diphosphate metabolic process	43/2890	154/18670	5.52656e-05	0.000706006	0.000545564	PGK1/NUP205/ALDOA/NUP210/HIF1A/NUP62/NME3/HK2/GUK1/TPR/TPI1/GAPDH/NUP188/AK4/NUPR1/HK1/FBP1/NME2/ENO1/NUP54/NUP37/PGM2L1/LDHA/NME1/NUP50/PKM/NUP153/ENO2/NUP98/NUP155/NUP85/NUP107/PGAM1/GPI/RANBP2/ENTPD3/PFKP/FOXK2/DTYMK/JMJD8/BAD/NDC1/AK1	43
BP	GO:0032479	regulation of type I interferon production	37/2890	126/18670	5.59136e-05	0.000712812	0.000550823	NMI/DDX58/HSPD1/DHX9/ISG15/PCBP2/RIPK2/RNF26/DTX4/IFI16/XRCC5/POLR2L/HMGB1/ITCH/DHX36/POLR3H/HMGB2/IFIH1/UBA7/DDX3X/IRAK1/POLR3GL/NPLOC4/POLR2K/STAT1/TRIM25/STAT6/PRKDC/TNFAIP3/UBE2L6/YY1/CGAS/MMP12/PTPN11/POLR2H/TLR2/IRF1	37
BP	GO:1903364	positive regulation of cellular protein catabolic process	40/2890	140/18670	5.65716e-05	0.000719717	0.000556159	DNAJB2/RACK1/HSPBP1/STUB1/HSPA1B/DDRGK1/RAD23A/VCP/CEBPA/PSMC4/PSMC2/GSK3B/SUMO1/TRIB3/NUPR1/PLK1/ANKIB1/AURKA/IL33/GSK3A/GCLC/EDEM2/NOP53/LRRK2/PTTG1IP/HERPUD1/MAGEF1/CLU/TNFAIP3/UBQLN1/CD81/RDX/HSPA1A/ATP5IF1/HSP90AA1/SUMO2/SGTA/USP5/TMTC3/TREM2	40
BP	GO:0031100	animal organ regeneration	25/2890	73/18670	5.76722e-05	0.000730612	0.000564578	SULF2/EZH2/PPAT/CDK4/ATIC/TYMS/SRSF5/PNPT1/CPB2/AURKA/GAS6/CAD/TGFBR2/PKM/TGFB1/CCNA2/PRMT5/PCNA/PTPRU/NR0B2/MED1/FPGS/IGF2R/CDK1/ADM	25
BP	GO:0031398	positive regulation of protein ubiquitination	35/2890	117/18670	5.77303e-05	0.000730612	0.000564578	NMI/HSPBP1/STUB1/ARRB1/AIMP2/DERL1/UBE2L3/RIPK2/KDM1A/HUWE1/NDFIP1/MAGEC2/CDC20/ARRDC3/TRIB3/UBE2S/UBE2C/PLK1/GSK3A/UBE2N/WFS1/SPHK1/LRRK2/PEF1/PTTG1IP/DCUN1D5/UBQLN1/UBE2D1/MASTL/SKP2/SENP2/BIRC2/RAB1A/BCL10/FANCI	35
BP	GO:0050434	positive regulation of viral transcription	17/2890	41/18670	5.77825e-05	0.000730612	0.000564578	POLR2C/RRP1B/DHX9/SNW1/POLR2L/POLR2B/NELFB/SP1/HPN/POLR2D/SMARCB1/JUN/NUCKS1/POLR2K/NELFE/TAF11/POLR2H	17
BP	GO:0090559	regulation of membrane permeability	28/2890	86/18670	6.00804e-05	0.000758116	0.000585832	TMEM14A/NOL3/GZMB/YWHAG/HK2/ALKBH7/BOK/TFDP1/GSK3B/YWHAH/RHOT2/YWHAB/NMT1/BNIP3L/GSK3A/BNIP3/PPP3R1/CNP/MOAP1/E2F1/YWHAZ/YWHAQ/PMAIP1/HSPA1A/ATP5IF1/PPIF/SLC35F6/BAD	28
BP	GO:0038095	Fc-epsilon receptor signaling pathway	46/2890	169/18670	6.15418e-05	0.000774976	0.00059886	PSMC5/FCER1A/PSMA5/PSMD11/PSMA7/PSMD12/TAB2/PSMB5/PSMB3/PSMC4/PSMB1/PSMC2/PSMB6/PSMB4/PSMA1/FOS/PSMB2/PSMB9/PSMD8/PAK1/JUN/PPP3R1/RAC1/PSMD1/SKP1/VAV2/PSMA6/PSMD14/MAPK1/PSMA3/PSME3/GRB2/PSMD7/PSMD2/PSMC6/SHC1/PSMB7/PSMD3/PSME4/PSMC3/BCL10/CUL1/PSMA4/PAK2/PSME2/PSMD4	46
BP	GO:0000381	regulation of alternative mRNA splicing, via spliceosome	23/2890	65/18670	6.322e-05	0.000792879	0.000612695	SRSF2/RBM8A/HNRNPU/TRA2B/SRSF3/MAGOH/SRSF5/PTBP1/SRSF8/HNRNPA1/RBMX/SRSF9/SMU1/SART3/SRSF1/CELF2/HNRNPL/KHDRBS1/WTAP/RBM17/SRSF7/THRAP3/DDX17	23
BP	GO:0006026	aminoglycan catabolic process	23/2890	65/18670	6.322e-05	0.000792879	0.000612695	NAGLU/SDC1/IDUA/GUSB/BGN/SDC2/CHP1/CHIA/FUCA1/CHIT1/GPC6/OGN/DCN/SDC4/TGFB1/PRELP/GPC4/HYAL2/HGSNAT/VCAN/CEMIP2/HMMR/GLB1	23
BP	GO:0045069	regulation of viral genome replication	30/2890	95/18670	6.34286e-05	0.000793885	0.000613472	LTF/ILF3/TOP2A/PKN2/PLSCR1/RAD23A/ISG15/DDB1/PPIA/IFI16/SRPK1/PABPC1/STAU1/STOM/IFITM2/TRIM28/DDX3X/ADAR/LARP1/NUCKS1/PPID/EIF2AK2/SRPK2/OAS3/SLPI/OAS1/CXCL8/BANF1/PPIH/CCL8	30
BP	GO:0006096	glycolytic process	34/2890	113/18670	6.43181e-05	0.000801772	0.000619567	PGK1/NUP205/ALDOA/NUP210/HIF1A/NUP62/HK2/TPR/TPI1/GAPDH/NUP188/NUPR1/HK1/FBP1/ENO1/NUP54/NUP37/PGM2L1/LDHA/NUP50/PKM/NUP153/ENO2/NUP98/NUP155/NUP85/NUP107/PGAM1/GPI/RANBP2/PFKP/FOXK2/JMJD8/NDC1	34
BP	GO:0035821	modulation of process of other organism	34/2890	113/18670	6.43181e-05	0.000801772	0.000619567	LTF/HIPK2/AQP1/RRP1B/KPNA4/CCL4/SNW1/KPNA2/GAPDH/SMC3/SP1/STOM/HPN/SMARCB1/JUN/TARDBP/NUCKS1/HDAC1/TGFB1/EIF2AK2/CPSF4/HYAL2/KPNA3/PSMC3/TAF11/CFL1/SLPI/KPNB1/BAD/SFTPD/GSDMD/IGF2R/CCL8/SCRIB	34
BP	GO:0016925	protein sumoylation	27/2890	82/18670	6.48801e-05	0.000807151	0.000623723	NUP205/NUP210/NUP62/RANGAP1/SENP5/TPR/UBA2/SUMO1/NUP188/IFIH1/GNL3/TRIM28/NUP54/NUP37/NUP50/NUP153/SAE1/NUP98/NUP155/TRPM4/NUP85/NUP107/SENP2/RANBP2/SUMO2/NDC1/EGR1	27
BP	GO:1903902	positive regulation of viral life cycle	22/2890	61/18670	6.51593e-05	0.000808996	0.000625149	TOP2A/PKN2/RAD23A/DDB1/PPIA/KPNA2/SRPK1/CHMP2A/SMC3/LGALS9/PABPC1/STAU1/STOM/DDX3X/ADAR/LARP1/CD74/NUCKS1/PPID/TMPRSS2/SRPK2/PPIH	22
BP	GO:0060760	positive regulation of response to cytokine stimulus	21/2890	57/18670	6.62737e-05	0.000819541	0.000633298	LSM14A/HSPA1B/HIF1A/DDX58/PARP14/DHX9/RIPK2/ADAM17/AGPAT2/CPNE1/IFIH1/IL1R1/GAS6/UBE2K/CD74/HSPA1A/MED1/MMP12/TLR2/PARP9/TREM2	21
BP	GO:0075733	intracellular transport of virus	21/2890	57/18670	6.62737e-05	0.000819541	0.000633298	NUP205/NUP210/NUP62/VPS28/XPO1/TPR/KPNA2/NUP188/RAN/NUP54/NUP37/NUP50/NUP153/NUP98/NUP155/NUP85/NUP107/KPNA3/RANBP2/KPNB1/NDC1	21
BP	GO:0071214	cellular response to abiotic stimulus	78/2890	331/18670	6.76641e-05	0.000833401	0.000644008	CUL4B/ZFP36L1/CYBA/LTBR/ELK1/AQP1/ENG/TRIAP1/DDB1/NPM1/AURKB/GNB1/RBL2/POLD1/KDM1A/CHEK2/CHEK1/IFI16/RUVBL2/XRCC5/SERPINB6/CHP1/RHOB/TSPO/TNKS1BP1/SLC25A23/PARP1/RAB11B/SLC2A1/MFAP4/DHX36/FIGNL1/MTPN/NMT1/CRY2/RAD51/ARHGEF2/MYC/RAD51AP1/GCLC/DDX3X/BNIP3/NAMPT/RAC1/GOT1/SNAI2/NUCKS1/AQP5/SLC38A2/RHNO1/PPID/ATP1A1/YBX3/HSF1/ECT2/GRB2/TGFB1/COL1A1/NOC2L/ZMPSTE24/RPL26/CASP3/YY1/METAP2/NET1/HYAL2/PCN…	78
BP	GO:0104004	cellular response to environmental stimulus	78/2890	331/18670	6.76641e-05	0.000833401	0.000644008	CUL4B/ZFP36L1/CYBA/LTBR/ELK1/AQP1/ENG/TRIAP1/DDB1/NPM1/AURKB/GNB1/RBL2/POLD1/KDM1A/CHEK2/CHEK1/IFI16/RUVBL2/XRCC5/SERPINB6/CHP1/RHOB/TSPO/TNKS1BP1/SLC25A23/PARP1/RAB11B/SLC2A1/MFAP4/DHX36/FIGNL1/MTPN/NMT1/CRY2/RAD51/ARHGEF2/MYC/RAD51AP1/GCLC/DDX3X/BNIP3/NAMPT/RAC1/GOT1/SNAI2/NUCKS1/AQP5/SLC38A2/RHNO1/PPID/ATP1A1/YBX3/HSF1/ECT2/GRB2/TGFB1/COL1A1/NOC2L/ZMPSTE24/RPL26/CASP3/YY1/METAP2/NET1/HYAL2/PCN…	78
BP	GO:0030433	ubiquitin-dependent ERAD pathway	26/2890	78/18670	6.96956e-05	0.000856716	0.000662025	DNAJB2/STUB1/DERL1/SEL1L/RNF5/VCP/FBXO2/USP14/HSPA13/TMEM129/ECPAS/FOXRED2/OS9/WFS1/ERLIN1/HSP90B1/EDEM2/NPLOC4/TRIM25/HERPUD1/PSMC6/UBQLN1/UBXN4/UBE2J1/DNAJC10/SGTA	26
BP	GO:0006289	nucleotide-excision repair	33/2890	109/18670	7.15428e-05	0.000877677	0.000678223	POLR2C/CUL4B/RAD23A/RFC5/DDB1/POLD1/TCEA1/NTHL1/LIG1/POLR2L/POLR2B/PRPF19/RFC3/PARP1/NEIL3/RFC4/RBBP8/CHD1L/GTF2H3/POLD2/POLR2D/RPA3/RFC1/POLR2K/GPS1/COPS6/RPA1/PCNA/HMGN1/COPS3/POLR2H/RAD23B/RFC2	33
BP	GO:0009260	ribonucleotide biosynthetic process	49/2890	185/18670	7.66607e-05	0.0009386	0.0007253	PAICS/ALDOA/ACSL5/SLC25A13/ELOVL1/HACD2/DLD/NME3/VCP/GUK1/PPAT/ACLY/ACOT7/ATIC/PARP1/ATP5MF/ATP5F1C/AK4/MPC1/NME2/ACSL3/GART/DLAT/ENO1/HSD17B8/ATP5F1B/ATP5MC3/CAD/NME1/SCD/CYC1/PKM/UCK2/PDHX/ACSS1/PDK4/TGFB1/CTPS1/GMPS/ACSL4/ACSS2/COASY/HPRT1/ELOVL5/STOML2/TMSB4X/ADSL/AK1/TREM2	49
BP	GO:0006757	ATP generation from ADP	34/2890	114/18670	7.81902e-05	0.000955435	0.00073831	PGK1/NUP205/ALDOA/NUP210/HIF1A/NUP62/HK2/TPR/TPI1/GAPDH/NUP188/NUPR1/HK1/FBP1/ENO1/NUP54/NUP37/PGM2L1/LDHA/NUP50/PKM/NUP153/ENO2/NUP98/NUP155/NUP85/NUP107/PGAM1/GPI/RANBP2/PFKP/FOXK2/JMJD8/NDC1	34
BP	GO:0022616	DNA strand elongation	12/2890	24/18670	8.03508e-05	0.000979899	0.000757214	MCM3/GINS1/LIG1/RFC3/RFC4/POLD2/MCM4/NUCKS1/GINS2/MCM7/PCNA/NBN	12
BP	GO:0043281	regulation of cysteine-type endopeptidase activity involved in apoptotic process	55/2890	215/18670	8.08983e-05	0.000983633	0.0007601	NOL3/RACK1/TRADD/VIL1/AQP1/HSPD1/CTSD/ARRB1/DHCR24/GSN/TRIAP1/VCP/HSPE1/MAGEA3/BOK/ARL6IP1/ARL6IP5/CSNK2A1/RPS6KA1/LGALS9/HMGB1/DLC1/IGBP1/SIAH2/CTSH/MYC/ANP32B/PRDX5/GAS6/DDX3X/CYCS/GPX1/S100A8/IFT57/HSF1/SOX2/HERPUD1/BIRC5/PRDX3/PMAIP1/BCL2L12/FIS1/LAMP3/DAPK1/PDCD5/BIRC2/HIP1/EGLN3/FAM162A/BCL10/PAK2/BAD/SRC/DELE1/PLAUR	55
BP	GO:0001649	osteoblast differentiation	57/2890	225/18670	8.09752e-05	0.000983633	0.0007601	LTF/CAT/JUNB/SUCO/IL6R/NPNT/HNRNPU/CTNNBIP1/SH3PXD2B/LOX/IL6ST/SYNCRIP/HIF1A-AS2/DHX9/HSPE1/CEBPA/TMEM119/SNRNP200/ALPL/JUND/PSMC2/ATRAID/CYP24A1/HSD17B4/PHB/FIGNL1/SEMA7A/CLIC1/FBXO5/DDX21/CREB3L1/TPM4/RBMX/ATP5F1B/FBL/CLTC/CDK6/ADAR/SNAI2/DNAJC13/HNRNPC/GREM1/CEBPD/SOX2/CTHRC1/TOB1/COL1A1/RRBP1/TRPM4/SPP1/TP53INP2/BMP3/GTPBP4/ALYREF/TWSG1/SND1/VCAN	57
BP	GO:0048145	regulation of fibroblast proliferation	27/2890	83/18670	8.21277e-05	0.000995678	0.000769407	AQP1/DHX9/WAPL/PLA2G1B/CDK4/S100A6/FOSL2/NUPR1/CCNB1/PAWR/MYC/MIF/GAS6/EREG/JUN/CDK6/CD74/CDC6/SPHK1/E2F1/TGFB1/PRKDC/ZMPSTE24/FN1/AGTR2/CCNA2/CDC73	27
BP	GO:0006284	base-excision repair	17/2890	42/18670	8.3154e-05	0.00100615	0.000777498	POLD1/FEN1/HUWE1/NTHL1/LIG1/FAM168A/UNG/NEIL3/MPG/APEX1/RPA3/TDG/RPA1/HMGA1/MBD4/PCNA/PARP2	17
BP	GO:1904589	regulation of protein import	21/2890	58/18670	8.88598e-05	0.00107309	0.000829224	UBR5/NUP62/IPO5/TPR/CHP1/RAN/HSPA8/TRIM28/NUP54/JUP/TARDBP/MAPK1/ECT2/TGFB1/AGTR2/NOLC1/PRKCD/HYAL2/PDCD5/APOD/NUTF2	21
BP	GO:0051988	regulation of attachment of spindle microtubules to kinetochore	8/2890	12/18670	8.98228e-05	0.00108086	0.000835232	HNRNPU/KNSTRN/SPAG5/RCC2/CCNB1/NEK2/RACGAP1/ECT2	8
BP	GO:0043489	RNA stabilization	19/2890	50/18670	8.98532e-05	0.00108086	0.000835232	HNRNPU/SYNCRIP/DHX9/HNRNPD/PARN/DKC1/ZFP36/PABPC1/DHX36/CIRBP/PAIP1/TENT5C/LARP1/TARDBP/HNRNPC/YBX3/E2F1/YBX1/THRAP3	19
BP	GO:0051900	regulation of mitochondrial depolarization	11/2890	21/18670	9.31553e-05	0.00111841	0.000864245	RACK1/BOK/MLLT11/TSPO/PARP1/GCLC/GOT1/DCN/LRRK2/SRC/GCLM	11
BP	GO:0070125	mitochondrial translational elongation	28/2890	88/18670	9.4744e-05	0.00113528	0.00087728	MRPL12/MRPS35/MRPL3/MRPL37/MRPL18/MRPL58/MRPL30/MRPL21/MRPL9/MRPS25/MRPL11/MRPS12/MRPL55/MRPS36/MRPL19/MRPL45/MRPL47/MRPL51/MRPL15/DAP3/MRPS15/MRPS16/ERAL1/MRPS7/MRPS2/MRPL54/MRPS10/MRPL13	28
BP	GO:0044773	mitotic DNA damage checkpoint	30/2890	97/18670	9.73287e-05	0.00116374	0.000899275	MDC1/CNOT11/CDK2/MSH2/TRIAP1/RBL2/RGCC/CHEK2/RFWD3/PRMT1/TFDP1/DONSON/TNKS1BP1/GTSE1/TAOK1/CCNB1/CNOT8/AURKA/CNOT9/NOP53/E2F1/BTG2/PRKDC/RPL26/PCNA/NBN/SOX4/CDK1/MUC1/CNOT1	30
BP	GO:0009152	purine ribonucleotide biosynthetic process	46/2890	172/18670	9.74958e-05	0.00116374	0.000899275	PAICS/ALDOA/ACSL5/SLC25A13/ELOVL1/HACD2/DLD/NME3/VCP/GUK1/PPAT/ACLY/ACOT7/ATIC/PARP1/ATP5MF/ATP5F1C/AK4/MPC1/NME2/ACSL3/GART/DLAT/ENO1/HSD17B8/ATP5F1B/ATP5MC3/NME1/SCD/CYC1/PKM/PDHX/ACSS1/PDK4/TGFB1/GMPS/ACSL4/ACSS2/COASY/HPRT1/ELOVL5/STOML2/TMSB4X/ADSL/AK1/TREM2	46
BP	GO:0009262	deoxyribonucleotide metabolic process	15/2890	35/18670	9.97086e-05	0.00118786	0.000917914	NUDT1/GUK1/NTHL1/UNG/TYMS/DERA/DCTPP1/DGUOK/TDG/RRM1/NUDT15/MBD4/RRM2B/RRM2/DTYMK	15
BP	GO:0071824	protein-DNA complex subunit organization	69/2890	288/18670	0.000101782	0.00120535	0.00093143	CUL4B/NAP1L4/SUPT16H/PSMC5/CENPF/CENPA/CHAF1A/NASP/MCM3/DDB1/CAND1/NPM1/OIP5/CDT1/BAZ2A/PSMC4/PSMC2/RBBP7/CENPW/TAF6/MIS18BP1/PARP1/HMGB1/GMNN/CDC45/HAT1/HMGB2/RAD51/MYC/ANP32B/CHD1L/GTF2H3/UBTF/SMARCB1/SMARCC1/CENPH/RUVBL1/SMARCD1/NAP1L1/SMARCA5/MCM4/MCM2/RPA3/HNF1B/GTF3C5/SART3/CENPN/SMARCD3/PTMA/PSMC6/RPA1/MCM5/CENPU/MCM7/SET/HMGA1/PSME4/PSMC3/TAF11/ANP32E/POLE3/ASF1B/MIS18A/VPS72/HJURP/RBBP4/…	69
BP	GO:1903052	positive regulation of proteolysis involved in cellular protein catabolic process	35/2890	120/18670	0.000101886	0.00120535	0.00093143	DNAJB2/RACK1/HSPBP1/STUB1/HSPA1B/DDRGK1/RAD23A/VCP/CEBPA/PSMC4/PSMC2/GSK3B/SUMO1/TRIB3/NUPR1/PLK1/ANKIB1/AURKA/IL33/GSK3A/GCLC/EDEM2/NOP53/LRRK2/HERPUD1/MAGEF1/CLU/UBQLN1/HSPA1A/ATP5IF1/SUMO2/SGTA/USP5/TMTC3/TREM2	35
BP	GO:0009135	purine nucleoside diphosphate metabolic process	38/2890	134/18670	0.000101957	0.00120535	0.00093143	PGK1/NUP205/ALDOA/NUP210/HIF1A/NUP62/HK2/GUK1/TPR/TPI1/GAPDH/NUP188/AK4/NUPR1/HK1/FBP1/ENO1/NUP54/NUP37/PGM2L1/LDHA/NUP50/PKM/NUP153/ENO2/NUP98/NUP155/NUP85/NUP107/PGAM1/GPI/RANBP2/PFKP/FOXK2/JMJD8/BAD/NDC1/AK1	38
BP	GO:0009179	purine ribonucleoside diphosphate metabolic process	38/2890	134/18670	0.000101957	0.00120535	0.00093143	PGK1/NUP205/ALDOA/NUP210/HIF1A/NUP62/HK2/GUK1/TPR/TPI1/GAPDH/NUP188/AK4/NUPR1/HK1/FBP1/ENO1/NUP54/NUP37/PGM2L1/LDHA/NUP50/PKM/NUP153/ENO2/NUP98/NUP155/NUP85/NUP107/PGAM1/GPI/RANBP2/PFKP/FOXK2/JMJD8/BAD/NDC1/AK1	38
BP	GO:0045056	transcytosis	10/2890	18/18670	0.000102408	0.00120607	0.000931987	PIGR/RAB11B/RAB17/AGER/CLTC/FCGRT/LRPAP1/MFSD2A/PICALM/SRC	10
BP	GO:0070200	establishment of protein localization to telomere	10/2890	18/18670	0.000102408	0.00120607	0.000931987	DKC1/CCT2/CCT4/TCP1/CCT3/CCT7/CCT6A/CCT5/CCT8/NABP2	10
BP	GO:0048144	fibroblast proliferation	27/2890	84/18670	0.000103374	0.00121358	0.000937792	AQP1/DHX9/WAPL/PLA2G1B/CDK4/S100A6/FOSL2/NUPR1/CCNB1/PAWR/MYC/MIF/GAS6/EREG/JUN/CDK6/CD74/CDC6/SPHK1/E2F1/TGFB1/PRKDC/ZMPSTE24/FN1/AGTR2/CCNA2/CDC73	27
BP	GO:0006790	sulfur compound metabolic process	85/2890	372/18670	0.000103614	0.00121358	0.000937792	ACSL5/HAGH/ALDH5A1/GGTLC1/ELOVL1/HACD2/DLD/B4GAT1/CIAO1/HSPA9/IDUA/MAT2B/PTGES/BGN/SMS/GPX4/ACLY/ACOT7/ST3GAL4/COMT/GGT5/IMPAD1/PDZD11/B3GNT3/HSD17B4/AHCYL2/UGDH/B3GNT7/ACSF2/PHGDH/SLC5A6/B3GNT2/HMGCS2/SP1/MPC1/G6PD/DGAT1/ENOPH1/ACSL3/GGT1/TST/AHCY/DLAT/CHST11/HSD17B8/GCLC/NDNF/ISCU/B4GALT1/GPX1/SCD/OGN/NUBP1/CHSY1/B4GALT2/PDHX/DCN/ACSS1/GSTA4/PMVK/PDK4/GSS/GSTK1/PRELP/CPS1/GGT7/ACSL4/GLRX3/ACSS2…	85
BP	GO:0007050	cell cycle arrest	59/2890	237/18670	0.000103634	0.00121358	0.000937792	CDKN3/PRR11/PRKAB1/PPM1G/CNOT11/CDK2/DHCR24/MSH2/TRIAP1/SGSM3/RBL2/FOXM1/CDC123/RGCC/CHEK2/PRMT1/TFDP1/CDK4/UHMK1/HSP90AB1/SKIL/TNKS1BP1/TBRG4/MLF1/LAMTOR4/GTSE1/PNPT1/CCNB1/CNOT8/MYC/ERN2/MIF/AURKA/GAS6/CNOT9/INHBA/CDK6/KIF20B/SOX2/E2F1/BTG2/DUSP1/TGFB1/MAP2K1/RHEB/CDKN2A/RPL26/EIF4G2/PCNA/WDR6/CDKN2C/DDIT3/NBN/CXCL8/SOX4/CDK1/MUC1/CNOT1/IRF1	59
BP	GO:0032496	response to lipopolysaccharide	77/2890	330/18670	0.000105684	0.00123524	0.000954528	LTF/JUNB/CHMP5/ABCA1/ATP2A2/CXCL5/SCARB1/CXCL11/PPARD/RIPK2/PLAA/SERPINE1/TAB2/ADAM17/ASS1/PTGES/ALPL/JUND/CDK4/COMT/TSPO/HPGD/LGALS9/FOS/HMGB1/ZFP36/IDO1/ACP5/THBD/SIGIRR/HMGB2/GGT1/GJB2/MIF/CD274/RARA/JUN/IRAK1/IL37/LBP/S100A8/SCGB1A1/DCN/MAOB/AKIRIN2/MAPKAPK3/CNP/MAPK1/LY86/HSF1/TGFB1/CX3CL1/PALM3/CPS1/NR1H2/CASP3/TNFAIP3/PRDX3/CXCL9/BCL10/LDOC1/SLPI/CXCL10/ADAM9/MTDH/CD55/CXCL8/GCH1/AKAP12/CA…	77
BP	GO:0006760	folic acid-containing compound metabolic process	13/2890	28/18670	0.00010721	0.0012499	0.000965858	MTHFD2/MTHFD1L/ATIC/TYMS/SLC25A32/GART/SHMT2/FOLR2/FOLR1/MTHFD1/FPGS/GGH/GCH1	13
BP	GO:0033273	response to vitamin	29/2890	93/18670	0.000107342	0.0012499	0.000965858	SRSF2/CAT/GSN/PPARD/SNW1/MAP1B/ALPL/CYP24A1/ATP2B1/TSPO/TYMS/AQP3/PIM1/FOLR2/GAS6/RARA/KANK2/FOLR1/STC1/SNAI2/TRIM25/TGFB1/POSTN/COL1A1/SPP1/MED1/CXCL10/STC2/HMGCS1	29
BP	GO:2000134	negative regulation of G1/S transition of mitotic cell cycle	36/2890	125/18670	0.000108687	0.00126318	0.000976119	CNOT11/EZH2/CDK2/TRIAP1/RBL2/RGCC/CHEK2/RFWD3/PRMT1/TFDP1/CDK4/CTDSPL/TNKS1BP1/GTSE1/CTDSP1/CCNB1/CDK2AP2/CNOT8/AURKA/CNOT9/KANK2/CDK6/FHL1/E2F1/BTG2/PRKDC/CDKN2A/RPL26/PCNA/CDKN2C/SLFN11/SOX4/CDC73/CDK1/MUC1/CNOT1	36
BP	GO:0033683	nucleotide-excision repair, DNA incision	16/2890	39/18670	0.000110633	0.00128338	0.000991729	CUL4B/RFC5/DDB1/POLD1/NTHL1/RFC3/PARP1/RFC4/CHD1L/GTF2H3/POLD2/RPA3/RFC1/RPA1/PCNA/RFC2	16
CC	GO:0034774	secretory granule lumen	126/2987	321/19717	3.00078e-26	2.21158e-23	1.44038e-23	DPP7/LTF/CAT/ALDOA/PNP/ACTR1B/TEX264/VEGFC/CTSD/SERPINF2/PSMA5/HP/PSMD11/GSN/TUBB/VCP/CAND1/PSMD12/ILF2/SERPINE1/LRG1/GDI2/PPIA/DSN1/CREG1/HUWE1/RETN/GUSB/GHDC/SELENOP/GMFG/GYG1/PYGL/C6orf120/MAGED2/ACLY/XRCC5/PGM2/HSP90AB1/PSMB1/PSMC2/SPTAN1/CFD/QSOX1/CCT2/PAFAH1B2/EEF1A1/DERA/HMGB1/MVP/ACTN4/VAT1/CYB5R3/FUCA1/CHI3L1/FAM3C/PA2G4/CTSH/ORM1/NPC2/NME2/HSPA8/VCL/ACTR2/AGA/CHIT1/MIF/GAS6/VEGFD/TUBB4B…	126
CC	GO:0060205	cytoplasmic vesicle lumen	126/2987	325/19717	1.14938e-25	4.23546e-23	2.75851e-23	DPP7/LTF/CAT/ALDOA/PNP/ACTR1B/TEX264/VEGFC/CTSD/SERPINF2/PSMA5/HP/PSMD11/GSN/TUBB/VCP/CAND1/PSMD12/ILF2/SERPINE1/LRG1/GDI2/PPIA/DSN1/CREG1/HUWE1/RETN/GUSB/GHDC/SELENOP/GMFG/GYG1/PYGL/C6orf120/MAGED2/ACLY/XRCC5/PGM2/HSP90AB1/PSMB1/PSMC2/SPTAN1/CFD/QSOX1/CCT2/PAFAH1B2/EEF1A1/DERA/HMGB1/MVP/ACTN4/VAT1/CYB5R3/FUCA1/CHI3L1/FAM3C/PA2G4/CTSH/ORM1/NPC2/NME2/HSPA8/VCL/ACTR2/AGA/CHIT1/MIF/GAS6/VEGFD/TUBB4B…	126
CC	GO:0031983	vesicle lumen	126/2987	327/19717	2.22321e-25	5.46167e-23	3.55713e-23	DPP7/LTF/CAT/ALDOA/PNP/ACTR1B/TEX264/VEGFC/CTSD/SERPINF2/PSMA5/HP/PSMD11/GSN/TUBB/VCP/CAND1/PSMD12/ILF2/SERPINE1/LRG1/GDI2/PPIA/DSN1/CREG1/HUWE1/RETN/GUSB/GHDC/SELENOP/GMFG/GYG1/PYGL/C6orf120/MAGED2/ACLY/XRCC5/PGM2/HSP90AB1/PSMB1/PSMC2/SPTAN1/CFD/QSOX1/CCT2/PAFAH1B2/EEF1A1/DERA/HMGB1/MVP/ACTN4/VAT1/CYB5R3/FUCA1/CHI3L1/FAM3C/PA2G4/CTSH/ORM1/NPC2/NME2/HSPA8/VCL/ACTR2/AGA/CHIT1/MIF/GAS6/VEGFD/TUBB4B…	126
CC	GO:0101002	ficolin-1-rich granule	66/2987	124/19717	5.2605e-23	7.75398e-21	5.05008e-21	CAT/ALDOA/PNP/ACTR1B/HSPA1B/CTSD/PSMA5/PSMD11/GSN/VCP/CAND1/PSMD12/ILF2/LRG1/PPIA/HUWE1/GUSB/YPEL5/GMFG/GYG1/PYGL/ASAH1/ACLY/PGM2/HSP90AB1/PSMB1/PSMC2/CFD/CST3/PDAP1/PAFAH1B2/EEF1A1/DERA/HMGB1/MVP/CTSH/NME2/HSPA8/VCL/ACTR2/MIF/CANT1/DDX3X/LTA4H/JUP/PKM/PSMD14/MAPK1/SERPINA1/PSMD7/PSMD2/HSPA1A/PSMB7/PSMD3/PGAM1/HSP90AA1/PSMC3/CTSZ/GPI/ALOX5/GLB1/QPCT/HBB/CCT8/KPNB1/GSDMD	66
CC	GO:1904813	ficolin-1-rich granule lumen	66/2987	124/19717	5.2605e-23	7.75398e-21	5.05008e-21	CAT/ALDOA/PNP/ACTR1B/HSPA1B/CTSD/PSMA5/PSMD11/GSN/VCP/CAND1/PSMD12/ILF2/LRG1/PPIA/HUWE1/GUSB/YPEL5/GMFG/GYG1/PYGL/ASAH1/ACLY/PGM2/HSP90AB1/PSMB1/PSMC2/CFD/CST3/PDAP1/PAFAH1B2/EEF1A1/DERA/HMGB1/MVP/CTSH/NME2/HSPA8/VCL/ACTR2/MIF/CANT1/DDX3X/LTA4H/JUP/PKM/PSMD14/MAPK1/SERPINA1/PSMD7/PSMD2/HSPA1A/PSMB7/PSMD3/PGAM1/HSP90AA1/PSMC3/CTSZ/GPI/ALOX5/GLB1/QPCT/HBB/CCT8/KPNB1/GSDMD	66
CC	GO:0098687	chromosomal region	122/2987	347/19717	1.18578e-20	1.45654e-18	9.48626e-19	NCAPD3/SPC24/HNRNPU/CENPF/GAR1/CENPA/TERF2IP/EZH2/CDK2/PPP2CA/SKA3/SKA1/XPO1/RANGAP1/MCM3/MSH2/BUB1B/WAPL/DDB1/AURKB/STAG2/POLD1/PPP2CB/KNSTRN/OIP5/KDM1A/TNKS2/CHEK2/TPR/DSN1/MEAF6/SSB/CDT1/ZW10/FEN1/CHEK1/CBX1/ANAPC16/PPP2R5A/XRCC5/INCENP/CBX3/SPC25/SPAG5/POLR2B/SMC3/CENPW/MIS18BP1/PARP1/KNTC1/DNMT1/NCAPD2/HAT1/WDR82/LRIF1/SMC1A/RCC2/DHX36/HNRNPA2B1/PMF1/ORC1/CDCA5/CCNB1/NAT10/NCAPG/RAD51/PLK1/A…	122
CC	GO:0000502	proteasome complex	41/2987	63/19717	3.21888e-19	3.38902e-17	2.20723e-17	DNAJB2/PSMC5/PSMA5/PSMD11/RAD23A/PSMA7/VCP/PSMD12/PSMB5/PSMB3/USP14/PSMC4/PSMB1/PSMC2/PSMB6/PSMB4/PSMA1/ECPAS/PSMB2/PSMB9/PSMD8/UBQLN4/UBE3C/PSMD1/ADRM1/PSMA6/PSMD14/PSMA3/PSME3/PSMD7/PSMD2/PSMC6/UBQLN1/PSMB7/PSMD3/PSME4/PSMC3/PSMA4/RAD23B/PSME2/PSMD4	41
CC	GO:0005925	focal adhesion	132/2987	405/19717	5.6371e-19	5.19318e-17	3.38226e-17	CD9/CAT/MDC1/RPS13/HSPA1B/CYBA/ITGA6/PTK7/TRIP6/ENG/ENAH/GSN/HSPA9/TNS2/YWHAG/RPS9/KIF23/NPM1/PCBP2/FLNC/LAP3/RALA/FHL2/GDI2/PPIA/ADAM17/RPL10A/SRP68/GIT1/RPLP2/RPL31/MCAM/CHP1/RHOB/MMP14/FAT1/ARPC3/DLC1/ACTN4/PABPC1/MAP4K4/YWHAB/FLRT3/RAB10/ITGAV/PIP5K1A/TES/RND3/TSPAN4/HSPA8/ACTR3/MARCKS/VCL/CD59/ACTR2/ARHGEF2/ARF6/PAK1/RPS4X/TPM4/MAPRE1/NCKAP1/ITGA5/CLTC/ACTG1/G3BP1/KRAS/TWF1/HSP90B1/RPLP1/JUP…	132
CC	GO:1905369	endopeptidase complex	41/2987	64/19717	7.64936e-19	6.26398e-17	4.07966e-17	DNAJB2/PSMC5/PSMA5/PSMD11/RAD23A/PSMA7/VCP/PSMD12/PSMB5/PSMB3/USP14/PSMC4/PSMB1/PSMC2/PSMB6/PSMB4/PSMA1/ECPAS/PSMB2/PSMB9/PSMD8/UBQLN4/UBE3C/PSMD1/ADRM1/PSMA6/PSMD14/PSMA3/PSME3/PSMD7/PSMD2/PSMC6/UBQLN1/PSMB7/PSMD3/PSME4/PSMC3/PSMA4/RAD23B/PSME2/PSMD4	41
CC	GO:0030055	cell-substrate junction	132/2987	412/19717	2.85485e-18	2.10403e-16	1.37033e-16	CD9/CAT/MDC1/RPS13/HSPA1B/CYBA/ITGA6/PTK7/TRIP6/ENG/ENAH/GSN/HSPA9/TNS2/YWHAG/RPS9/KIF23/NPM1/PCBP2/FLNC/LAP3/RALA/FHL2/GDI2/PPIA/ADAM17/RPL10A/SRP68/GIT1/RPLP2/RPL31/MCAM/CHP1/RHOB/MMP14/FAT1/ARPC3/DLC1/ACTN4/PABPC1/MAP4K4/YWHAB/FLRT3/RAB10/ITGAV/PIP5K1A/TES/RND3/TSPAN4/HSPA8/ACTR3/MARCKS/VCL/CD59/ACTR2/ARHGEF2/ARF6/PAK1/RPS4X/TPM4/MAPRE1/NCKAP1/ITGA5/CLTC/ACTG1/G3BP1/KRAS/TWF1/HSP90B1/RPLP1/JUP…	132
CC	GO:0005681	spliceosomal complex	76/2987	185/19717	1.09983e-17	7.36887e-16	4.79927e-16	SRSF2/LSM5/RBM8A/IVNS1ABP/SNRPC/PHF5A/HNRNPU/SYNCRIP/PLRG1/SF3A2/CDC5L/EIF4A3/SNRPN/TRA2B/PNN/SF3B2/EFTUD2/HNRNPH3/USP39/LGALS3/SNW1/DHX15/SNRPD1/SF3B6/SNRNP200/SNRPG/PPIL1/PRPF19/CASC3/HNRNPM/MAGOH/SNRPD2/HNRNPF/PABPC1/HNRNPA2B1/CIRBP/SNRPF/HSPA8/PRPF40A/HNRNPA1/SF3B4/SNRPB2/RBMX/SNRPD3/HTATSF1/BCAS2/U2AF2/LSM2/BUD31/ADAR/SMU1/SF3A3/SNRPA1/LSM4/SNRPE/HNRNPC/SNRPA/CTNNBL1/RHEB/SRSF1/SNRPB/ALYREF/…	76
CC	GO:0071013	catalytic step 2 spliceosome	47/2987	87/19717	3.95263e-17	2.42757e-15	1.58105e-15	RBM8A/HNRNPU/SYNCRIP/PLRG1/SF3A2/CDC5L/EIF4A3/SNRPN/PNN/SF3B2/EFTUD2/SNW1/SNRPD1/SF3B6/SNRNP200/SNRPG/PPIL1/PRPF19/HNRNPM/MAGOH/SNRPD2/HNRNPF/PABPC1/HNRNPA2B1/SNRPF/HNRNPA1/SNRPB2/RBMX/SNRPD3/BCAS2/LSM2/BUD31/SF3A3/SNRPA1/SNRPE/HNRNPC/SRSF1/SNRPB/ALYREF/SNRNP40/HNRNPR/DDX23/HNRNPA3/SF3B1/HNRNPK/SART1/SF3B3	47
CC	GO:0000775	chromosome, centromeric region	77/2987	193/19717	4.94689e-17	2.8045e-15	1.82654e-15	NCAPD3/SPC24/HNRNPU/CENPF/CENPA/PPP2CA/SKA3/SKA1/XPO1/RANGAP1/BUB1B/WAPL/AURKB/STAG2/PPP2CB/KNSTRN/OIP5/TPR/DSN1/MEAF6/CDT1/ZW10/CBX1/ANAPC16/PPP2R5A/INCENP/CBX3/SPC25/SPAG5/SMC3/CENPW/MIS18BP1/KNTC1/DNMT1/NCAPD2/SMC1A/RCC2/PMF1/CDCA5/CCNB1/NCAPG/PLK1/AURKA/NUP37/PDS5A/CKAP5/BUB3/CENPH/TTK/NEK2/CBX5/BUB1/PPP1CC/SKA2/HSF1/ZWINT/CENPN/BAZ1B/BIRC5/NUP98/DSCC1/KIF22/NUP85/DYNLL1/NUP107/CENPU/ZWILCH/N…	77
CC	GO:0000793	condensed chromosome	81/2987	223/19717	4.48338e-15	2.36018e-13	1.53716e-13	TOP2A/NCAPD3/SPC24/HNRNPU/CENPF/NOL6/CENPA/CDK2/SKA3/SKA1/RANGAP1/BUB1B/WAPL/AURKB/STAG2/KNSTRN/DSN1/MEAF6/CDT1/ZW10/CHEK1/TUBG1/ANAPC16/INCENP/NIFK/CBX3/SPC25/SPAG5/SMC3/CENPW/MIS18BP1/KNTC1/HMGB1/NCAPD2/SMC1A/SMC4/PMF1/HMGB2/NCAPH/CDCA5/CCNB1/NCAPG/RAD51/CCNB1IP1/PLK1/AURKA/NUP37/CKAP5/BUB3/CENPH/RRS1/SMARCA5/NEK2/BUB1/PPP1CC/SKA2/HSF1/ZWINT/LRPPRC/CENPN/NCAPG2/BAZ1B/BIRC5/PES1/NUP85/P3H4/NUP10…	81
CC	GO:1905368	peptidase complex	44/2987	89/19717	2.80534e-14	1.37836e-12	8.97708e-13	DNAJB2/TRRAP/PSMC5/ATXN7L3/PSMA5/PSMD11/RAD23A/PSMA7/VCP/PSMD12/PSMB5/PSMB3/USP14/PSMC4/PSMB1/PSMC2/PSMB6/PSMB4/TAF6/PSMA1/ECPAS/PSMB2/PSMB9/PSMD8/UBQLN4/UBE3C/PSMD1/ADRM1/PSMA6/PSMD14/PSMA3/PSME3/PSMD7/PSMD2/PSMC6/UBQLN1/PSMB7/PSMD3/PSME4/PSMC3/PSMA4/RAD23B/PSME2/PSMD4	44
CC	GO:0000779	condensed chromosome, centromeric region	52/2987	118/19717	5.11657e-14	2.35682e-12	1.53497e-12	NCAPD3/SPC24/HNRNPU/CENPF/CENPA/SKA3/SKA1/RANGAP1/BUB1B/AURKB/KNSTRN/DSN1/MEAF6/CDT1/ZW10/ANAPC16/INCENP/CBX3/SPC25/SPAG5/CENPW/MIS18BP1/KNTC1/NCAPD2/SMC1A/PMF1/CCNB1/NCAPG/PLK1/AURKA/NUP37/CKAP5/BUB3/CENPH/NEK2/BUB1/PPP1CC/SKA2/HSF1/ZWINT/CENPN/BIRC5/NUP85/NUP107/CENPU/ZWILCH/NDC80/MAD2L1/KIF2C/HJURP/NUF2/CENPM	52
CC	GO:0005819	spindle	107/2987	347/19717	8.00538e-14	3.47057e-12	2.26034e-12	KIF2A/PRC1/HNRNPU/CENPF/NUP62/MZT1/MTUS1/PPP2CA/SKA3/CIAO1/SKA1/RANGAP1/BUB1B/KIF23/NPM1/AURKB/STAG2/PPP2CB/KNSTRN/TPR/KIFC1/DSN1/ZW10/CKAP2/MAD2L2/CAPN6/BCCIP/TUBG1/KIF11/CBX1/YPEL5/POC1A/CDC20/INCENP/CBX3/SPAG5/KIF18B/PRPF19/SMC3/SPIN1/ANXA11/KNTC1/SMC1A/RCC2/SHCBP1/DIAPH1/CCNB1/FBXO5/ARHGEF2/PLK1/RTRAF/MAPRE1/AURKA/CKAP2L/KIF20A/CKAP5/CLTC/TTK/VRK1/NEK2/CDC6/RACGAP1/KIF20B/KIF3B/BIRC6/HAUS1/MA…	107
CC	GO:0005635	nuclear envelope	132/2987	464/19717	9.70963e-14	3.97555e-12	2.58923e-12	DNAJB2/NUP205/SCRN1/RTCB/TMEM97/NRM/NUP210/NUDT1/TMEM33/CENPF/SLC22A18/TERF2IP/NUP62/AQP1/LRRC59/IPO5/RB1CC1/KPNA4/PLRG1/XPO1/TUBB/RANGAP1/PTGDS/IPO7/CSE1L/TRA2B/TNKS2/TPR/SIGMAR1/AGPAT5/RETSAT/BOK/PTGES/GHDC/CDK4/GPX4/TMEM120A/CPNE1/TMPO/CBX3/ATRAID/NOC4L/AKIRIN1/GAPDH/CHMP2A/S100A6/SUMO1/AGFG1/CASC3/SPIN1/ANXA11/PARP1/MVP/NUP188/NR4A1/IPO8/MYO1C/DTL/QSOX2/ABCF1/CLIC1/RAN/CACYBP/PUM2/PAK1/HPN/LM…	132
CC	GO:0000776	kinetochore	55/2987	135/19717	5.13117e-13	1.99036e-11	1.2963e-11	SPC24/HNRNPU/CENPF/CENPA/SKA3/SKA1/XPO1/RANGAP1/BUB1B/AURKB/KNSTRN/TPR/DSN1/MEAF6/CDT1/ZW10/ANAPC16/INCENP/SPC25/SPAG5/CENPW/MIS18BP1/KNTC1/SMC1A/PMF1/CCNB1/PLK1/NUP37/CKAP5/BUB3/CENPH/TTK/NEK2/CBX5/BUB1/PPP1CC/SKA2/HSF1/ZWINT/CENPN/BIRC5/NUP98/KIF22/NUP85/DYNLL1/NUP107/CENPU/ZWILCH/NDC80/MAD2L1/CLIP1/KIF2C/HJURP/NUF2/CENPM	55
CC	GO:0005775	vacuolar lumen	64/2987	172/19717	9.36342e-13	3.45042e-11	2.24722e-11	DPP7/NAGLU/CTSD/TUBB/VCP/GDI2/DSN1/SDC1/IDUA/CREG1/RETN/GUSB/BGN/GYG1/C6orf120/ASAH1/ACLY/SDC2/CCT2/CD1E/VAT1/CYB5R3/CTSF/FUCA1/PA2G4/CTSL/NPC2/HSPA8/ACTR2/AGA/GPC6/CTSV/EPDR1/TUBB4B/FUCA2/CHID1/OGN/PSMD1/ARSA/CD74/TPP1/MAN2B1/ARHGAP45/DCN/MAPK1/PLBD2/SDC4/PRELP/GPC4/GRN/DYNC1H1/PRKCD/PLAC8/PTGES2/TRAPPC1/HSP90AA1/VCAN/GGH/GLB1/GLA/CCT8/SMPD1/ORM2/C3	64
CC	GO:0000777	condensed chromosome kinetochore	46/2987	105/19717	1.87228e-12	6.57082e-11	4.2795e-11	SPC24/HNRNPU/CENPF/CENPA/SKA3/SKA1/RANGAP1/BUB1B/KNSTRN/DSN1/MEAF6/CDT1/ZW10/ANAPC16/INCENP/SPC25/SPAG5/CENPW/MIS18BP1/KNTC1/SMC1A/PMF1/CCNB1/PLK1/NUP37/CKAP5/BUB3/CENPH/NEK2/BUB1/PPP1CC/SKA2/HSF1/ZWINT/CENPN/BIRC5/NUP85/NUP107/CENPU/ZWILCH/NDC80/MAD2L1/KIF2C/HJURP/NUF2/CENPM	46
CC	GO:0005684	U2-type spliceosomal complex	41/2987	90/19717	6.3193e-12	2.11696e-10	1.37876e-10	LSM5/RBM8A/SNRPC/PHF5A/PLRG1/SF3A2/CDC5L/EIF4A3/SNRPN/SF3B2/EFTUD2/SNW1/DHX15/SNRPD1/SNRNP200/SNRPG/PPIL1/PRPF19/CASC3/SNRPD2/SNRPF/PRPF40A/SF3B4/SNRPB2/SNRPD3/HTATSF1/BCAS2/U2AF2/LSM2/BUD31/SMU1/SF3A3/SNRPA1/LSM4/SNRPE/SNRPB/PRPF4/SNRNP40/SF3B1/SART1/SF3B3	41
CC	GO:0062023	collagen-containing extracellular matrix	111/2987	406/19717	1.3011e-10	4.16918e-09	2.71534e-09	LTBP3/COMP/NPNT/LAMB3/ITGA6/LMAN1/PLSCR1/CTSD/SERPINF2/TPSAB1/SERPINE1/ANG/CPA3/LGALS3/ANGPTL2/IGFBP7/BGN/LAMB1/CLEC14A/SERPINB6/SDC2/SERPINE2/THBS2/S100A6/COL11A1/SMC3/ANXA11/CRELD1/HNRNPM/LGALS9/COL5A2/MGP/MFAP4/CTSF/S100A4/CTSH/CTSL/BCAM/SEMA7A/ORM1/EGFL7/EFEMP1/PXDN/GPC6/SMOC2/MMP28/NTN4/LOXL2/TGFBI/AZGP1/PODN/HSP90B1/LAMC1/SOD3/OGN/S100A8/PKM/C17orf58/PRG4/DCN/GREM1/MEGF9/SPARCL1/TGFB1/PRELP…	111
CC	GO:0072686	mitotic spindle	44/2987	109/19717	1.5213e-10	4.67166e-09	3.0426e-09	HNRNPU/NUP62/SKA1/RANGAP1/KIF23/AURKB/STAG2/KNSTRN/TPR/KIFC1/BCCIP/KIF11/YPEL5/SPAG5/KIF18B/SMC3/SMC1A/RCC2/DIAPH1/RTRAF/MAPRE1/AURKA/CKAP2L/CLTC/RACGAP1/KIF20B/MAPK1/NUSAP1/HSF1/ECT2/KIF22/ESPL1/YEATS2/DYNLL1/TBL1XR1/CDC7/EML4/GEM/MAD2L1/TACC3/TPX2/FAM83D/ASPM/CDK1	44
CC	GO:0042470	melanosome	43/2987	106/19717	2.03266e-10	5.7618e-09	3.7526e-09	TMEM33/CTSD/TFRC/SLC1A5/RAB35/HSP90AB1/RPN1/MMP14/ANXA11/SLC2A1/CCT4/SYTL1/YWHAB/STOM/RAB17/RAN/HSPA8/RAB7A/AHCY/CLTC/CALU/HSP90B1/ATP1B3/RAC1/NAP1L1/TPP1/ATP1A1/CNP/GANAB/YWHAZ/MYH11/GNA13/PRDX1/HSP90AA1/RAB1A/SND1/PDIA4/ITGB1/CD63/GGH/RAB27A/PDIA6/SLC3A2	43
CC	GO:0048770	pigment granule	43/2987	106/19717	2.03266e-10	5.7618e-09	3.7526e-09	TMEM33/CTSD/TFRC/SLC1A5/RAB35/HSP90AB1/RPN1/MMP14/ANXA11/SLC2A1/CCT4/SYTL1/YWHAB/STOM/RAB17/RAN/HSPA8/RAB7A/AHCY/CLTC/CALU/HSP90B1/ATP1B3/RAC1/NAP1L1/TPP1/ATP1A1/CNP/GANAB/YWHAZ/MYH11/GNA13/PRDX1/HSP90AA1/RAB1A/SND1/PDIA4/ITGB1/CD63/GGH/RAB27A/PDIA6/SLC3A2	43
CC	GO:0005657	replication fork	32/2987	70/19717	1.15173e-09	3.14379e-08	2.04751e-08	PLRG1/POLA2/RFC5/MCM3/CDC5L/POLD1/DONSON/PRPF19/RFC3/RFC4/DNMT1/CDC45/HMCES/TOP1/MCM10/TIMELESS/POLD2/BCAS2/SMARCA5/RPA3/RFC1/UHRF1/BAZ1B/GINS2/RPA1/WDHD1/PCNA/TONSL/NBN/PRIM1/PURB/RFC2	32
CC	GO:0022624	proteasome accessory complex	17/2987	24/19717	1.32699e-09	3.49283e-08	2.27484e-08	PSMC5/PSMD11/PSMD12/PSMC4/PSMC2/PSMD8/PSMD1/ADRM1/PSMD14/PSME3/PSMD7/PSMD2/PSMC6/PSMD3/PSMC3/PSME2/PSMD4	17
CC	GO:0005766	primary lysosome	53/2987	155/19717	2.82714e-09	6.94535e-08	4.52343e-08	DPP7/TUBB/VCP/GDI2/DSN1/CREG1/RETN/GUSB/PIGR/C6orf120/ACLY/CPNE1/CCT2/ANXA11/VAMP7/VAT1/CYB5R3/VAMP8/FUCA1/PA2G4/STOM/TOM1/NPC2/TMEM179B/ACTR2/AGA/CKAP4/TUBB4B/FUCA2/B4GALT1/PSMD1/ARSA/DNAJC13/ATP11B/MAN2B1/ARHGAP45/MAPK1/LPCAT1/CEACAM6/GRN/DYNC1H1/PRKCD/PLAC8/PTGES2/TRAPPC1/ARL8A/CD63/GGH/GLB1/GLA/CCT8/ORM2/C3	53
CC	GO:0042582	azurophil granule	53/2987	155/19717	2.82714e-09	6.94535e-08	4.52343e-08	DPP7/TUBB/VCP/GDI2/DSN1/CREG1/RETN/GUSB/PIGR/C6orf120/ACLY/CPNE1/CCT2/ANXA11/VAMP7/VAT1/CYB5R3/VAMP8/FUCA1/PA2G4/STOM/TOM1/NPC2/TMEM179B/ACTR2/AGA/CKAP4/TUBB4B/FUCA2/B4GALT1/PSMD1/ARSA/DNAJC13/ATP11B/MAN2B1/ARHGAP45/MAPK1/LPCAT1/CEACAM6/GRN/DYNC1H1/PRKCD/PLAC8/PTGES2/TRAPPC1/ARL8A/CD63/GGH/GLB1/GLA/CCT8/ORM2/C3	53
CC	GO:0035578	azurophil granule lumen	37/2987	91/19717	3.39234e-09	8.06501e-08	5.25265e-08	DPP7/TUBB/VCP/GDI2/DSN1/CREG1/RETN/GUSB/C6orf120/ACLY/CCT2/VAT1/CYB5R3/FUCA1/PA2G4/NPC2/ACTR2/AGA/TUBB4B/FUCA2/PSMD1/ARSA/MAN2B1/ARHGAP45/MAPK1/GRN/DYNC1H1/PRKCD/PLAC8/PTGES2/TRAPPC1/GGH/GLB1/GLA/CCT8/ORM2/C3	37
CC	GO:0042613	MHC class II protein complex	13/2987	16/19717	7.71097e-09	1.77593e-07	1.15665e-07	HLA-DQA1/HLA-DQB2/HLA-DRA/HLA-DMA/HLA-DRB5/HLA-DPA1/HLA-DMB/HLA-DPB1/CD74/HLA-DOA/HLA-DQB1/HLA-DRB1/HLA-DOB	13
CC	GO:0044391	ribosomal subunit	60/2987	190/19717	8.40211e-09	1.87647e-07	1.22213e-07	RPL27A/RACK1/RPS13/HBA2/MRPL12/RPS9/RPL10A/RPLP2/RPL31/EIF2A/MRPS35/RPL15/RPL29/RPS28/MRPL3/MRPL37/MRPL18/MRPL58/MRPL30/RPL13/MRPL21/MRPL9/MRPL11/RPS4X/LARP4/MRPS12/RPL21/DDX3X/MRPL55/RPL11/RPL34/MRPS36/RPLP1/MRPL19/RPS14/MRPL45/MRPL47/MRPL51/MRPL15/RPS15A/RPS27/DAP3/RPLP0/RPL26/RPL10/MRPS15/MRPS16/RPS23/RPL9/MRPS7/RPS11/MRPS2/MRPL54/RPL13A/RPL39L/RPL7L1/RPL3/MRPS10/RPL14/MRPL13	60
CC	GO:0034709	methylosome	11/2987	12/19717	9.81778e-09	2.12815e-07	1.38604e-07	PRMT1/SNRPD1/SNRPG/SNRPD2/SNRPF/SNRPD3/SNRPE/ERH/CLNS1A/SNRPB/PRMT5	11
CC	GO:0005838	proteasome regulatory particle	15/2987	21/19717	1.07348e-08	2.26044e-07	1.4722e-07	PSMC5/PSMD11/PSMD12/PSMC4/PSMC2/PSMD8/PSMD1/ADRM1/PSMD14/PSMD7/PSMD2/PSMC6/PSMD3/PSMC3/PSMD4	15
CC	GO:0043596	nuclear replication fork	22/2987	41/19717	1.12036e-08	2.29362e-07	1.49381e-07	PLRG1/POLA2/MCM3/CDC5L/POLD1/PRPF19/CDC45/TOP1/MCM10/TIMELESS/POLD2/BCAS2/SMARCA5/RPA3/BAZ1B/GINS2/RPA1/WDHD1/PCNA/TONSL/PRIM1/PURB	22
CC	GO:0071007	U2-type catalytic step 2 spliceosome	18/2987	30/19717	2.31384e-08	4.60891e-07	3.00173e-07	PLRG1/CDC5L/EFTUD2/SNW1/SNRPD1/SNRPG/PPIL1/PRPF19/SNRPD2/SNRPF/SNRPB2/SNRPD3/BCAS2/BUD31/SNRPA1/SNRPE/SNRPB/SNRNP40	18
CC	GO:0045334	clathrin-coated endocytic vesicle	28/2987	63/19717	2.67899e-08	5.19582e-07	3.38398e-07	CD9/HLA-DQA1/MYO1E/SFTPA1/HLA-DQB2/RAB35/CD207/HLA-DRA/HLA-DRB5/AP2M1/AP2S1/HLA-DPA1/LMBRD1/CLTC/HLA-DPB1/CD74/SFTPB/AP2B1/FCHO2/SFTPC/HLA-DQB1/PICALM/HIP1/HLA-DRB1/SFTA3/SFTPD/SFTPA2/AP2A1	28
CC	GO:0071005	U2-type precatalytic spliceosome	24/2987	50/19717	4.21252e-08	7.96059e-07	5.18465e-07	LSM5/PHF5A/SF3A2/SF3B2/EFTUD2/SNRPD1/SNRNP200/SNRPG/SNRPD2/SNRPF/SF3B4/SNRPB2/SNRPD3/LSM2/SMU1/SF3A3/SNRPA1/LSM4/SNRPE/SNRPB/PRPF4/SF3B1/SART1/SF3B3	24
CC	GO:0031091	platelet alpha granule	35/2987	91/19717	4.83161e-08	8.90224e-07	5.79793e-07	CD9/ALDOA/TEX264/VEGFC/SERPINF2/SERPINE1/MAGED2/CFD/SERPINE2/THBS2/QSOX1/VAMP7/ACTN4/ORM1/GAS6/VEGFD/STXBP1/CD109/PECAM1/TGFB1/SERPINA1/CLU/FGB/FN1/A2M/FAM49B/VWF/CYB5R1/ACTN1/TMSB4X/LHFPL2/OLA1/ORM2/APLP2/VEGFB	35
CC	GO:0005839	proteasome core complex	14/2987	20/19717	5.10364e-08	8.97627e-07	5.84615e-07	PSMA5/PSMA7/PSMB5/PSMB3/PSMB1/PSMB6/PSMB4/PSMA1/PSMB2/PSMB9/PSMA6/PSMA3/PSMB7/PSMA4	14
CC	GO:0016607	nuclear speck	101/2987	397/19717	5.11538e-08	8.97627e-07	5.84615e-07	SRSF2/CDK12/NRIP1/RBM8A/HSPA1B/PHF5A/HNRNPU/HIF1A/CPSF6/ZNF217/PLRG1/SF3A2/CDC5L/EIF4A3/ATXN2L/PNN/OIP5/SF3B2/CCNL2/EFTUD2/SNW1/IFI16/DHX15/BAZ2A/FYTTD1/C12orf57/PCBP1/TAP2/SRSF3/TCF3/SUMO1/PRPF19/CASC3/AAGAB/MAGOH/PPP4R3B/SMC4/SRSF5/SRSF8/DHX36/RMI2/PIP5K1A/TMEM179B/VIRMA/PRPF40A/CRY2/TRIM22/SNRPB2/POLR2D/CKAP4/BNIP3L/SAP130/BCAS2/DDX3X/SRSF9/DPP3/U2AF2/SRP54/BASP1/ATOH8/NAMPT/SMU1/TARDBP/SF3A3/…	101
CC	GO:0005759	mitochondrial matrix	115/2987	469/19717	5.46243e-08	9.36235e-07	6.0976e-07	SSBP1/PYCR1/HAGH/NUDT1/PYCR2/ALDH5A1/LRRC59/HSPD1/DLD/MRPL12/HSPA9/IVD/HADH/HSPE1/MTHFD2/ALDH2/TRIT1/ALKBH7/ALDH1B1/GLUD1/ABCE1/TRMT10C/HIBADH/MRPS35/MTHFD1L/YARS2/MRPL3/PRODH/TYMS/TBRG4/SOD2/IDH2/ACSF2/MRPL37/MRPL18/SMDT1/ATP5F1C/HMGCS2/MRPL58/MRPL30/AK4/MRPL21/GLRX5/DGUOK/MRPL9/CCNB1/ACADSB/SHMT2/MRPL11/RAD51/OXCT1/TST/PRDX5/DLAT/MPG/MRPS12/ACADS/HSD17B8/ATP5F1B/HADHA/LONP1/ISCU/MRPL55/GPX1/MRP…	115
CC	GO:0035770	ribonucleoprotein granule	65/2987	223/19717	6.60329e-08	1.10605e-06	7.20359e-07	LSM14A/ZFP36L1/HNRNPU/FXR1/KHSRP/TUBB/DHX9/VCP/ATXN2L/EID1/UHMK1/SNRPG/PCBP1/PSMC2/CAPRIN1/AGO2/SUMO1/CASC3/ZFP36/PABPC1/STAU1/DHX36/CTSH/CIRBP/TOP1/MEX3A/DDX1/CNOT8/PUM2/RPS4X/LARP4/LSM1/CNOT9/POLR2D/CKAP4/DDX3X/SQSTM1/G3BP1/LSM2/NCL/RAC1/LARP1/TARDBP/LSM4/PSMA6/GRSF1/HSF1/RPLP0/ACTB/NUFIP2/TSTD1/YBX1/RBPMS/HNRNPL/PSMC3/EIF2S1/G3BP2/HNRNPA3/SAMD4B/PSMA4/NSUN2/KPNB1/PATL1/HNRNPK/CNOT1	65
CC	GO:0071011	precatalytic spliceosome	24/2987	51/19717	6.81572e-08	1.11626e-06	7.2701e-07	LSM5/PHF5A/SF3A2/SF3B2/EFTUD2/SNRPD1/SNRNP200/SNRPG/SNRPD2/SNRPF/SF3B4/SNRPB2/SNRPD3/LSM2/SMU1/SF3A3/SNRPA1/LSM4/SNRPE/SNRPB/PRPF4/SF3B1/SART1/SF3B3	24
CC	GO:0000922	spindle pole	52/2987	164/19717	6.96785e-08	1.11637e-06	7.2708e-07	KIF2A/PRC1/HNRNPU/CENPF/NUP62/PPP2CA/NPM1/AURKB/STAG2/PPP2CB/KNSTRN/DSN1/ZW10/CKAP2/BCCIP/TUBG1/KIF11/YPEL5/POC1A/CDC20/SPAG5/SMC3/KNTC1/SMC1A/CCNB1/PLK1/AURKA/CKAP2L/CKAP5/NEK2/CDC6/KIF20B/BIRC6/HAUS1/HSF1/NEDD9/TUBGCP6/TPT1/PSRC1/CALM3/BEX4/NEDD1/RAD21/BRCC3/TOPBP1/MAD2L1/TACC3/TPX2/DLGAP5/CDC25B/FAM83D/ASPM	52
CC	GO:0042581	specific granule	51/2987	160/19717	7.6748e-08	1.20347e-06	7.83809e-07	LTF/CYBA/CTSD/ALDH3B1/HP/TMEM63A/ILF2/LRG1/HMOX2/RETN/GHDC/AGPAT2/SPTAN1/QSOX1/SLC2A3/ANXA11/VAMP8/CHI3L1/ITGAV/STOM/TMBIM1/TOM1/ORM1/DGAT1/VCL/CD59/CHIT1/CKAP4/CANT1/RAP2B/JUP/MCEMP1/PGRMC1/ADAM10/ATP11A/ANO6/SLC44A2/ORMDL3/CTSZ/SLPI/HGSNAT/ACAA1/PLAU/GGH/QPCT/KPNB1/GSDMD/RAB27A/ORM2/AOC1/PLAUR	51
CC	GO:0031965	nuclear membrane	80/2987	296/19717	8.29587e-08	1.27376e-06	8.29587e-07	DNAJB2/NUP205/SCRN1/TMEM97/NRM/NUP210/NUDT1/NUP62/AQP1/RB1CC1/KPNA4/PLRG1/XPO1/RANGAP1/PTGDS/TRA2B/TPR/SIGMAR1/RETSAT/BOK/CDK4/TMEM120A/CPNE1/CBX3/NOC4L/AKIRIN1/GAPDH/SUMO1/CASC3/SPIN1/NR4A1/DTL/QSOX2/CLIC1/PUM2/PAK1/HPN/LMNB2/NUP54/UTP18/ALOX5AP/LMNB1/JPT1/OSBPL8/NUP50/MRPL19/ATP11B/SH3BGRL2/NUP153/CERS4/INTS1/LRPPRC/LBR/TM7SF2/STAT6/TMEM43/NUP98/DHCR7/NUP155/NDUFB4/ZMPSTE24/NUP85/SLC16A3/SEPHS1…	80
CC	GO:0005686	U2 snRNP	16/2987	27/19717	1.80972e-07	2.72196e-06	1.77279e-06	PHF5A/SF3A2/SNRPN/SF3B2/SNRPD1/SF3B6/SNRPG/SNRPD2/SNRPB2/SNRPD3/HTATSF1/SF3A3/SNRPA1/SNRPE/SNRPB/SF3B1	16
CC	GO:0005840	ribosome	74/2987	272/19717	1.88339e-07	2.77612e-06	1.80806e-06	RPL27A/RACK1/RPS13/HBA2/MRPL12/DHX9/RPS9/RPL10A/SRP68/RPLP2/RPL31/EIF2A/MRPS35/RPL15/RPL29/RPS28/MRPL3/GCN1/MRPL37/MRPL18/MRPL58/MRPL30/RPL13/ABCF1/MRPL21/MRPL9/PNPT1/MRPS25/MRPL11/RPS4X/LARP4/MRPS12/RPL21/DDX3X/MRPL55/RPL11/RPL34/MRPS36/RPLP1/LARP1/MRPL19/RPS14/APEX1/MRPL45/MRPL47/MRPL51/MRPL15/RPS15A/NR0B1/RPS27/RRBP1/DAP3/RPLP0/RPL26/RPL10/MRPS15/MRPS16/NUFIP2/EIF2AK2/RPS23/RPL9/MRPS7/RPS11/MR…	74
CC	GO:0030139	endocytic vesicle	80/2987	303/19717	2.40421e-07	3.47433e-06	2.26279e-06	LTF/CD9/HLA-DQA1/ATP6V0D1/MYO1E/CYBA/RILP/HBA2/ABCA1/HP/GSN/SFTPA1/SCARB1/HLA-DQB2/ENTPD7/RALA/KIF5B/NCF4/RAB35/TAP2/HLA-E/CD207/ANXA11/RAB11B/ECPAS/HLA-DRA/VAMP7/WASL/VAMP8/MYO1C/RAB10/ITGAV/RAB20/SCGB3A2/RAB17/RAB7A/HLA-DRB5/ARF6/AP2M1/AP2S1/HLA-DPA1/STXBP1/LMBRD1/CLTC/ACTG1/HSP90B1/HLA-DPB1/GOLIM4/CD74/UNC13B/SPHK1/SFTPB/AP2B1/CD2AP/ATP6V0E1/DMBT1/HSPH1/FCHO2/SFTPC/HLA-DQB1/HYAL2/PICALM/RAB7B/…	80
CC	GO:0090734	site of DNA damage	29/2987	73/19717	2.97598e-07	4.21788e-06	2.74706e-06	WDR76/VCP/RFWD3/PARP3/MAD2L2/CBX1/RNF138/XRCC5/CBX3/PRPF19/PARP1/ARPC3/UBQLN4/ACTR3/ACTR2/RBBP8/RAD51/ARPC1A/TIMELESS/CBX5/RPA3/RPA1/ARPC2/CGAS/SMCHD1/PHF1/NBN/SLFN11/PARP9	29
CC	GO:0101031	chaperone complex	14/2987	22/19717	3.11285e-07	4.32863e-06	2.81919e-06	STUB1/HSP90AB1/CCT2/CCT4/HSPA8/HSPB8/PTGES3/TCP1/CCT3/CCT7/STIP1/CCT6A/CCT5/CCT8	14
CC	GO:0000781	chromosome, telomeric region	49/2987	158/19717	3.48904e-07	4.72346e-06	3.07634e-06	GAR1/TERF2IP/EZH2/CDK2/MCM3/MSH2/DDB1/POLD1/KDM1A/TNKS2/CHEK2/SSB/FEN1/CHEK1/CBX1/XRCC5/CBX3/POLR2B/PARP1/HAT1/WDR82/LRIF1/DHX36/HNRNPA2B1/ORC1/NAT10/RAD51/STN1/RECQL4/CBX5/PTGES3/MCM4/MCM2/APEX1/PPP1CC/PRKDC/RPA1/MCM5/ALYREF/SMCHD1/MCM7/PCNA/WRNIP1/NBN/PPP1CB/CDC73/MCM6/NABP2/CDK1	49
CC	GO:0042611	MHC protein complex	15/2987	25/19717	3.52497e-07	4.72346e-06	3.07634e-06	HLA-DQA1/HLA-DQB2/MR1/HLA-E/HLA-DRA/HLA-DMA/HLA-DRB5/HLA-DPA1/HLA-DMB/HLA-DPB1/CD74/HLA-DOA/HLA-DQB1/HLA-DRB1/HLA-DOB	15
CC	GO:0000784	nuclear chromosome, telomeric region	41/2987	123/19717	3.70217e-07	4.87233e-06	3.17329e-06	GAR1/TERF2IP/MCM3/MSH2/DDB1/POLD1/KDM1A/TNKS2/SSB/FEN1/CBX1/XRCC5/CBX3/POLR2B/PARP1/HAT1/WDR82/LRIF1/ORC1/NAT10/RAD51/STN1/CBX5/MCM4/MCM2/APEX1/PPP1CC/PRKDC/RPA1/MCM5/ALYREF/SMCHD1/MCM7/PCNA/WRNIP1/NBN/PPP1CB/CDC73/MCM6/NABP2/CDK1	41
CC	GO:0042599	lamellar body	12/2987	17/19717	4.19649e-07	5.42599e-06	3.53389e-06	SFTPA1/ABCA3/CTSH/SPINK5/CKAP4/SFTPB/SFTPC/LAMP3/SFTA3/NAPSA/SMPD1/SFTPA2	12
CC	GO:0005876	spindle microtubule	25/2987	59/19717	4.53896e-07	5.76761e-06	3.75638e-06	KIF2A/PRC1/HNRNPU/SKA3/SKA1/AURKB/ZW10/CAPN6/TUBG1/KIF11/KIF18B/KNTC1/PLK1/MAPRE1/AURKA/CLTC/KIF3B/SKA2/NUSAP1/BIRC5/CDC27/PSRC1/CALM3/KIF4A/CDK1	25
CC	GO:0030496	midbody	52/2987	173/19717	4.6294e-07	5.78283e-06	3.76629e-06	RACK1/PRC1/PKN2/HNRNPU/CENPF/NUP62/ANLN/KIF23/AURKB/LAP3/RALA/YPEL5/INCENP/SPAG5/GDI1/CLIC4/ANXA11/TXNDC9/SLC2A1/RCC2/SHCBP1/RAN/NAT10/ARF6/PLK1/AURKA/LYRM1/KIF20A/RALB/HSP90B1/KLHDC8B/NEK2/ERH/RACGAP1/KIF20B/KIF3B/BIRC6/PPP1CC/ECT2/EXOC5/BIRC5/PSRC1/CCDC69/RDX/CEP55/ARL8A/GEM/KIF4A/ASPM/CDK1/RAP2A/CDCA8	52
CC	GO:0043202	lysosomal lumen	34/2987	95/19717	5.56787e-07	6.83921e-06	4.4543e-06	NAGLU/CTSD/SDC1/IDUA/GUSB/BGN/GYG1/ASAH1/SDC2/CD1E/CTSF/FUCA1/CTSL/NPC2/HSPA8/GPC6/CTSV/EPDR1/CHID1/OGN/ARSA/CD74/TPP1/MAN2B1/DCN/PLBD2/SDC4/PRELP/GPC4/HSP90AA1/VCAN/GLB1/GLA/SMPD1	34
CC	GO:0036464	cytoplasmic ribonucleoprotein granule	60/2987	212/19717	6.29768e-07	7.60884e-06	4.95555e-06	LSM14A/ZFP36L1/HNRNPU/FXR1/KHSRP/TUBB/DHX9/VCP/ATXN2L/EID1/UHMK1/SNRPG/PCBP1/PSMC2/CAPRIN1/AGO2/CASC3/ZFP36/PABPC1/STAU1/DHX36/CTSH/CIRBP/TOP1/MEX3A/DDX1/CNOT8/PUM2/RPS4X/LARP4/LSM1/CNOT9/POLR2D/CKAP4/DDX3X/SQSTM1/G3BP1/LSM2/NCL/RAC1/LARP1/TARDBP/LSM4/PSMA6/RPLP0/ACTB/NUFIP2/TSTD1/YBX1/RBPMS/PSMC3/EIF2S1/G3BP2/SAMD4B/PSMA4/NSUN2/KPNB1/PATL1/HNRNPK/CNOT1	60
CC	GO:0030894	replisome	15/2987	26/19717	7.16116e-07	8.51254e-06	5.54412e-06	PLRG1/POLA2/MCM3/CDC5L/POLD1/DONSON/PRPF19/POLD2/BCAS2/RPA3/RPA1/PCNA/TONSL/PRIM1/PURB	15
CC	GO:0034399	nuclear periphery	42/2987	131/19717	8.77754e-07	1.02683e-05	6.68765e-06	NUP205/PHF5A/HNRNPU/CENPF/STAG2/TPR/SNW1/RUVBL2/SRPK1/DCAF7/CLIC4/SMC3/KRT8/CENPW/HNRNPM/HAT1/LRIF1/SMC1A/HNRNPA2B1/PHB2/EBNA1BP2/PRPF40A/LMNB2/XPOT/LMNB1/CAD/RUVBL1/NUP153/PSMA6/NONO/UHRF1/NUP98/ENC1/NUP107/PRKCD/YY1/PCNA/CFL1/RAD21/ALOX5/SFPQ/KIF4A	42
CC	GO:0005874	microtubule	100/2987	416/19717	1.05278e-06	1.19643e-05	7.79219e-06	KIF2A/PRC1/HNRNPU/FKBP4/NICN1/MTUS1/SKA3/SKA1/NDRG1/TUBB/SCTR/HID1/KIF23/AURKB/KNSTRN/KIF5B/KIFC1/ZW10/CKAP2/KIF3C/CAPN6/TUBG1/KIF11/MAP1B/TUBA4A/TUBB6/INCENP/TBCB/SPAG5/KIF18B/CCT2/KNTC1/CCT4/GTSE1/RCC2/TPPP3/CDK2AP2/ARHGEF2/PLK1/MAPRE1/AURKA/KIF20A/CKAP5/TUBB4B/KIF1A/TUBA1C/CLTC/MAP1LC3A/KIF12/NEK2/MAP1LC3B/ARFGEF2/TCP1/RACGAP1/KIF20B/KIF3B/HAUS1/SKA2/CCT3/CCT7/NUSAP1/TUBB2B/LRPPRC/MAP7/BIRC5/H…	100
CC	GO:0005643	nuclear pore	32/2987	89/19717	1.05519e-06	1.19643e-05	7.79219e-06	NUP205/NUP210/TMEM33/NUP62/IPO5/RANGAP1/IPO7/TPR/SUMO1/AGFG1/MVP/NUP188/MYO1C/RAN/NUP54/XPOT/NUP37/NUP50/EIF5A/NUP153/NUP98/NUP155/RANBP1/NUP85/NUP107/KPNA3/SENP2/RANBP2/MAD2L1/KPNB1/NDC1/NUTF2	32
CC	GO:0031968	organelle outer membrane	57/2987	201/19717	1.10753e-06	1.23674e-05	8.05473e-06	MAOA/SLC44A1/ACSL5/HK2/MTERF3/SIGMAR1/CYB5A/AGPAT5/RETSAT/ASS1/BOK/BRI3BP/CYP24A1/TSPO/RHOT2/VAT1/TOMM22/CYB5R3/TOMM7/HK1/MARC2/PHB2/ACSL3/MFN1/BNIP3L/MFF/DDX3X/FAM210B/ATP5MC3/BNIP3/NME1/VDAC1/MAOB/PPP1CC/CNP/MOAP1/LRRK2/VDAC2/AKAP1/LRPPRC/DHCR7/ACSL4/OPA1/PMAIP1/TOMM34/FIS1/VDAC3/COASY/PGAM5/TOMM70/CISD2/BAD/STARD7/TOMM40/DNM1L/SPATA18/NUTF2	57
CC	GO:0005741	mitochondrial outer membrane	52/2987	178/19717	1.2146e-06	1.33606e-05	8.70161e-06	MAOA/SLC44A1/ACSL5/HK2/MTERF3/CYB5A/AGPAT5/ASS1/BOK/BRI3BP/CYP24A1/TSPO/RHOT2/VAT1/TOMM22/CYB5R3/TOMM7/HK1/MARC2/PHB2/ACSL3/MFN1/BNIP3L/MFF/DDX3X/FAM210B/ATP5MC3/BNIP3/NME1/VDAC1/MAOB/PPP1CC/CNP/MOAP1/LRRK2/VDAC2/AKAP1/ACSL4/OPA1/PMAIP1/TOMM34/FIS1/VDAC3/COASY/PGAM5/TOMM70/CISD2/BAD/STARD7/TOMM40/DNM1L/SPATA18	52
CC	GO:0005689	U12-type spliceosomal complex	15/2987	27/19717	1.38505e-06	1.48374e-05	9.66347e-06	PHF5A/SF3B2/DHX15/SNRPD1/SF3B6/SNRPG/SNRPD2/SNRPF/SF3B4/SNRPD3/SNRPE/SNRPB/YBX1/SF3B1/SF3B3	15
CC	GO:0035580	specific granule lumen	25/2987	62/19717	1.38912e-06	1.48374e-05	9.66347e-06	LTF/CTSD/HP/ILF2/LRG1/RETN/GHDC/SPTAN1/QSOX1/CHI3L1/ORM1/VCL/CHIT1/CANT1/JUP/CTSZ/SLPI/ACAA1/GGH/QPCT/KPNB1/GSDMD/RAB27A/ORM2/AOC1	25
CC	GO:0019867	outer membrane	57/2987	203/19717	1.56566e-06	1.64842e-05	1.0736e-05	MAOA/SLC44A1/ACSL5/HK2/MTERF3/SIGMAR1/CYB5A/AGPAT5/RETSAT/ASS1/BOK/BRI3BP/CYP24A1/TSPO/RHOT2/VAT1/TOMM22/CYB5R3/TOMM7/HK1/MARC2/PHB2/ACSL3/MFN1/BNIP3L/MFF/DDX3X/FAM210B/ATP5MC3/BNIP3/NME1/VDAC1/MAOB/PPP1CC/CNP/MOAP1/LRRK2/VDAC2/AKAP1/LRPPRC/DHCR7/ACSL4/OPA1/PMAIP1/TOMM34/FIS1/VDAC3/COASY/PGAM5/TOMM70/CISD2/BAD/STARD7/TOMM40/DNM1L/SPATA18/NUTF2	57
CC	GO:0005788	endoplasmic reticulum lumen	78/2987	309/19717	2.26222e-06	2.34825e-05	1.52939e-05	ERO1A/MELTF/KTN1/IGFBP4/IGFBP7/MXRA8/LAMB1/MSLN/HSPA13/SDC2/MINPP1/QSOX1/CST3/COL11A1/TMEM132A/COL5A2/ARSD/FOXRED2/CRTAP/NUCB1/GBF1/OS9/ERP27/GAS6/SERPIND1/CKAP4/WFS1/PNPLA2/FUCA2/CALU/HSP90B1/LAMC1/GOLM1/FKBP10/ARSA/APOL1/EDEM2/SPARCL1/P4HA1/GANAB/TMEM43/SUMF2/ADAM10/COL2A1/COL1A1/LRPAP1/SERPINA1/CLU/COL15A1/FN1/SPP1/CES2/P3H2/COL3A1/SIL1/DNAJC10/COL12A1/DNAJB11/COL5A1/CHRDL1/COL14A1/PDIA4/CTSZ/…	78
CC	GO:0000790	nuclear chromatin	91/2987	376/19717	2.34281e-06	2.39812e-05	1.56187e-05	CDK12/CALCOCO1/JUNB/NRIP1/MCMBP/TRRAP/NCAPD3/HIF1A/CENPA/ACTL6A/EZH2/CHD4/CPSF6/CHAF1A/NASP/DHX9/MSH6/PPARD/KDM1A/CBX1/JUND/RUVBL2/CHRAC1/CSNK2A1/TTI1/CBX3/RBBP7/TCF3/TNKS1BP1/HMGB1/SUZ12/HAT1/SINHCAF/SP1/KLF2/DVL3/HMGB2/CDCA5/RAD51/PAWR/CREB3L1/MYC/RAD51AP1/RBMX/TIMELESS/WBP2/LDB1/TRIM28/SMARCB1/SAP130/RARA/JUN/SMARCC1/POLR3GL/BUD31/RUVBL1/SMARCD1/SMARCA5/TARDBP/NCOA3/SNAI2/MTA2/CBX5/HNRNPC/NUCK…	91
CC	GO:0005743	mitochondrial inner membrane	109/2987	473/19717	2.98749e-06	3.01614e-05	1.96438e-05	YME1L1/UQCR11/SURF1/TIMM9/SLC25A13/HSPD1/NDUFB10/MRPL12/SFXN1/GHITM/LGALS3/BOK/UQCRFS1/COX4I2/MRPS35/HIGD2A/MRPL3/TIMM23/SLC25A23/PRODH/TYMS/SLC25A32/SFXN4/ATP5MF/PHB/MRPL37/NDUFA2/MRPL18/SMDT1/ATP5F1C/COQ8A/MRPL58/TIMM10B/C15orf48/MRPL30/CHCHD3/TIMM10/PHB2/MRPL21/ALDH18A1/MPC1/CRLS1/STMP1/MRPL9/MRPS25/SHMT2/MRPL11/TIMM17A/LDHD/MRPS12/GPD2/ATP5F1B/HADHA/MRPL55/ATP5MC3/CYCS/COA3/MRPS36/SLC25A3/MRP…	109
CC	GO:0000307	cyclin-dependent protein kinase holoenzyme complex	19/2987	42/19717	3.31903e-06	3.30558e-05	2.15289e-05	CDK12/CDK2/SNW1/BCCIP/CCND3/CDK4/CKS1B/CKS2/CCNB1/CDK6/CCNE1/CCNF/CCNJL/CCNG1/CCNA2/PCNA/CCNY/CCNB2/CDK1	19
CC	GO:0022626	cytosolic ribosome	36/2987	112/19717	4.8305e-06	4.74677e-05	3.09152e-05	RPL27A/RACK1/RPS13/HBA2/RPS9/RPL10A/RPLP2/RPL31/EIF2A/RPL15/RPL29/RPS28/RPL13/RPS4X/LARP4/RPL21/DDX3X/RPL11/RPL34/RPLP1/RPS14/RPS15A/RPS27/RPLP0/RPL26/RPL10/EIF2AK2/RPS23/RPL9/RPS11/RPL13A/RPL39L/RPL7L1/RPL3/APOD/RPL14	36
CC	GO:0010494	cytoplasmic stress granule	25/2987	66/19717	5.32961e-06	5.16831e-05	3.36607e-05	LSM14A/KHSRP/VCP/ATXN2L/CAPRIN1/CASC3/ZFP36/PABPC1/STAU1/DHX36/CIRBP/DDX1/PUM2/LARP4/DDX3X/G3BP1/LARP1/TARDBP/NUFIP2/YBX1/RBPMS/EIF2S1/G3BP2/KPNB1/HNRNPK	25
CC	GO:1904724	tertiary granule lumen	22/2987	55/19717	6.89091e-06	6.59559e-05	4.29563e-05	LTF/ALDOA/CTSD/HP/ILF2/LRG1/YPEL5/ASAH1/SPTAN1/QSOX1/CST3/METTL7A/CTSH/ORM1/CHIT1/GOLGA7/CANT1/LTA4H/GGH/QPCT/HBB/GSDMD	22
CC	GO:0031093	platelet alpha granule lumen	25/2987	67/19717	7.28625e-06	6.88457e-05	4.48385e-05	ALDOA/TEX264/VEGFC/SERPINF2/SERPINE1/MAGED2/CFD/QSOX1/ACTN4/ORM1/GAS6/VEGFD/TGFB1/SERPINA1/CLU/FGB/FN1/A2M/FAM49B/VWF/ACTN1/TMSB4X/OLA1/ORM2/VEGFB	25
CC	GO:0030669	clathrin-coated endocytic vesicle membrane	19/2987	44/19717	7.71138e-06	7.19403e-05	4.6854e-05	CD9/HLA-DQA1/HLA-DQB2/CD207/HLA-DRA/HLA-DRB5/AP2M1/AP2S1/HLA-DPA1/CLTC/HLA-DPB1/CD74/AP2B1/FCHO2/HLA-DQB1/PICALM/HIP1/HLA-DRB1/AP2A1	19
CC	GO:0030135	coated vesicle	72/2987	289/19717	8.9134e-06	8.21147e-05	5.34804e-05	CD9/HLA-DQA1/MYO1E/LMAN1/CCDC115/HSPD1/TFRC/SFTPA1/HLA-DQB2/MALL/IDUA/LMAN2/MCFD2/RAB35/M6PR/HLA-E/CD207/COPB2/ECPAS/HLA-DRA/VAMP7/VAMP8/HSPA8/CD59/HLA-DRB5/AP2M1/AP2S1/EREG/TMED9/HLA-DPA1/LMBRD1/CLTC/FOLR1/HLA-DPB1/PACS1/CD74/SFTPB/PEF1/AP2B1/SEC16A/COPG2/ARCN1/SERPINA1/GPR107/ERGIC2/FCHO2/COPG1/SFTPC/SCYL2/HLA-DQB1/PICALM/SEC23A/STEAP2/VWF/TMED2/VAMP2/HIP1/HLA-DRB1/VMA21/CTSZ/CLINT1/SFTA3/SFTPD…	72
CC	GO:0000778	condensed nuclear chromosome kinetochore	10/2987	15/19717	9.03795e-06	8.22341e-05	5.35582e-05	CENPA/BUB1B/DSN1/MIS18BP1/PMF1/CCNB1/PLK1/BUB1/NDC80/NUF2	10
CC	GO:0030684	preribosome	27/2987	76/19717	9.27464e-06	8.27511e-05	5.38949e-05	NOP56/NOL6/RRP1B/NOP58/BMS1/NOL10/DCAF13/NOC4L/PDCD11/RPF1/EBNA1BP2/UTP20/FBL/UTP18/BYSL/RRS1/RIOK1/HEATR1/TSR1/RRP36/FTSJ3/PES1/NOC2L/MRTO4/LTV1/BOP1/NOP14	27
CC	GO:0010008	endosome membrane	108/2987	479/19717	9.31932e-06	8.27511e-05	5.38949e-05	HLA-DQA1/HSD17B6/ATP6V0D1/RILP/CHMP5/SNX6/CTSD/VPS28/YIPF2/TFRC/NDRG1/HLA-DQB2/MMD/TAB2/BOK/NDFIP1/STEAP3/ARHGAP1/NCF4/RAB35/PRAF2/EHD2/HLA-E/TMEM163/RHOB/STEAP4/CHMP2A/PARM1/CD207/KIAA1324/RAB11B/SH3GL1/SNX8/LAPTM4A/HLA-DRA/VAMP7/LAMTOR4/GNPNAT1/VAMP8/RCC2/UBA1/ITCH/RAB10/TMBIM1/SNF8/AQP4/RAB17/PLEKHB2/MTMR2/RAB7A/HLA-DMA/HLA-DRB5/ARF6/TMEM59/AP2M1/AP2S1/SORCS2/CD274/HLA-DPA1/HLA-DMB/VPS25/SNX25…	108
CC	GO:0043601	nuclear replisome	13/2987	24/19717	1.03432e-05	9.07494e-05	5.91041e-05	PLRG1/POLA2/MCM3/CDC5L/POLD1/PRPF19/POLD2/BCAS2/RPA3/RPA1/TONSL/PRIM1/PURB	13
CC	GO:0005697	telomerase holoenzyme complex	12/2987	21/19717	1.09809e-05	9.52111e-05	6.20099e-05	HNRNPU/GAR1/SMG7/DKC1/NAT10/SNRPD3/SNRPE/PTGES3/HNRNPC/SNRPB/NOP10/SMG5	12
CC	GO:0120114	Sm-like protein family complex	36/2987	116/19717	1.17217e-05	0.000100452	6.54232e-05	LSM5/SNRPC/PHF5A/TGS1/SF3A2/SNRPN/SF3B2/EFTUD2/USP39/SNRPD1/SF3B6/SNRNP200/SNRPG/SNRPD2/SNRPF/PRPF40A/SNRPB2/LSM1/SNRPD3/HTATSF1/LSM2/SF3A3/SNRPA1/LSM4/SNRPE/CLNS1A/SNRPA/SART3/SNRPB/PRPF4/SNRNP40/DDX23/SF3B1/STRAP/PPIH/SART1	36
CC	GO:0018995	host cellular component	26/2987	73/19717	1.28108e-05	0.00010729	6.9877e-05	NUP205/TOP2A/NUP210/LMAN1/NUP62/AQP1/VPS28/XPO1/TPR/KPNA2/NUP188/RAN/NUP54/NUP37/NUP50/NUP153/NUP98/NUP155/NUP85/NUP107/KPNA3/RANBP2/GBP2/KPNB1/GBP4/NDC1	26
CC	GO:0043657	host cell	26/2987	73/19717	1.28108e-05	0.00010729	6.9877e-05	NUP205/TOP2A/NUP210/LMAN1/NUP62/AQP1/VPS28/XPO1/TPR/KPNA2/NUP188/RAN/NUP54/NUP37/NUP50/NUP153/NUP98/NUP155/NUP85/NUP107/KPNA3/RANBP2/GBP2/KPNB1/GBP4/NDC1	26
CC	GO:0015934	large ribosomal subunit	37/2987	121/19717	1.29669e-05	0.000107378	6.99339e-05	RPL27A/MRPL12/RPL10A/RPLP2/RPL31/RPL15/RPL29/MRPL3/MRPL37/MRPL18/MRPL58/MRPL30/RPL13/MRPL21/MRPL9/MRPL11/RPL21/MRPL55/RPL11/RPL34/RPLP1/MRPL19/MRPL45/MRPL47/MRPL51/MRPL15/RPLP0/RPL26/RPL10/RPL9/MRPL54/RPL13A/RPL39L/RPL7L1/RPL3/RPL14/MRPL13	37
CC	GO:0000794	condensed nuclear chromosome	32/2987	99/19717	1.39934e-05	0.000113331	7.38115e-05	NCAPD3/NOL6/CENPA/BUB1B/WAPL/AURKB/DSN1/CHEK1/TUBG1/INCENP/NIFK/SMC3/MIS18BP1/NCAPD2/SMC1A/PMF1/NCAPH/CCNB1/RAD51/CCNB1IP1/PLK1/AURKA/RRS1/NEK2/BUB1/LRPPRC/P3H4/RCC1/NDC80/RAD21/TOPBP1/NUF2	32
CC	GO:0097525	spliceosomal snRNP complex	32/2987	99/19717	1.39934e-05	0.000113331	7.38115e-05	LSM5/SNRPC/PHF5A/SF3A2/SNRPN/SF3B2/EFTUD2/USP39/SNRPD1/SF3B6/SNRNP200/SNRPG/SNRPD2/SNRPF/PRPF40A/SNRPB2/SNRPD3/HTATSF1/LSM2/SF3A3/SNRPA1/LSM4/SNRPE/SNRPA/SART3/SNRPB/PRPF4/SNRNP40/DDX23/SF3B1/PPIH/SART1	32
CC	GO:0070820	tertiary granule	46/2987	164/19717	1.57514e-05	0.000126183	8.21814e-05	LTF/ALDOA/CYBA/CTSD/HP/TMEM63A/ILF2/LRG1/LGALS3/YPEL5/ASAH1/NRAS/SERPINB6/SPTAN1/QSOX1/CST3/SLC2A3/METTL7A/VAMP8/CTSH/STOM/DIAPH1/ORM1/TMEM179B/CD59/DSP/CHIT1/GOLGA7/CANT1/RAP2B/LTA4H/RAC1/MCEMP1/CYSTM1/ADAM10/ATP11A/DYNLL1/ANO6/ARL8A/HGSNAT/PLAU/GGH/QPCT/HBB/CD55/GSDMD	46
CC	GO:0016363	nuclear matrix	34/2987	109/19717	1.79753e-05	0.00014245	9.27759e-05	PHF5A/HNRNPU/CENPF/STAG2/SNW1/RUVBL2/SRPK1/DCAF7/CLIC4/SMC3/KRT8/CENPW/HNRNPM/HAT1/LRIF1/SMC1A/HNRNPA2B1/PHB2/PRPF40A/XPOT/LMNB1/CAD/RUVBL1/PSMA6/NONO/UHRF1/ENC1/PRKCD/YY1/CFL1/RAD21/ALOX5/SFPQ/KIF4A	34
CC	GO:0098798	mitochondrial protein complex	65/2987	259/19717	1.85661e-05	0.000145566	9.48054e-05	TIMM9/NDUFB10/MRPL12/UQCRFS1/TRMT10C/COX4I2/MRPS35/MRPL3/TIMM23/ATP5MF/MRPL37/NDUFA2/MRPL18/SMDT1/TOMM22/ATP5F1C/MRPL58/TIMM10B/C15orf48/MRPL30/CHCHD3/TOMM7/TIMM10/MRPL21/MRPL9/PNPT1/MRPL11/TIMM17A/DLAT/MFN1/MRPS12/ATP5F1B/HADHA/MRPL55/ATP5MC3/COA3/MRPS36/HSD17B10/MRPL19/VDAC1/NDUFS6/CYC1/MRPL45/UQCRH/MRPL47/MRPL51/MRPL15/NDUFB4/DAP3/SLC25A6/MRPS15/MRPS16/MRPS7/MRPS2/MRPL54/TOMM70/PPIF/MRPS10/SDH…	65
CC	GO:0030532	small nuclear ribonucleoprotein complex	33/2987	105/19717	1.99501e-05	0.000154771	0.000100801	LSM5/SNRPC/PHF5A/TGS1/SF3A2/SNRPN/SF3B2/EFTUD2/USP39/SNRPD1/SF3B6/SNRNP200/SNRPG/SNRPD2/SNRPF/PRPF40A/SNRPB2/SNRPD3/HTATSF1/LSM2/SF3A3/SNRPA1/LSM4/SNRPE/SNRPA/SART3/SNRPB/PRPF4/SNRNP40/DDX23/SF3B1/PPIH/SART1	33
CC	GO:0005774	vacuolar membrane	94/2987	412/19717	2.12071e-05	0.000162809	0.000106036	HLA-DQA1/ATP6V0D1/BORCS7/RILP/NSF/TEX264/CCDC115/CTSD/ARRB1/SCARB1/HLA-DQB2/MMD/TMEM63A/GNB1/PLA2G4F/PIGR/HSP90AB1/CPNE1/M6PR/ATRAID/CYBRD1/KIAA1324/EEF1A1/LAPTM4A/DRAM1/HLA-DRA/VAMP7/LAMTOR4/MFSD12/VAMP8/YWHAB/UBA1/THBD/STOM/TMBIM1/TOM1/TMEM179B/HSPA8/MTMR2/RAB7A/HLA-DMA/HLA-DRB5/ATP6V1C1/ABCC3/ATP6V1A/TMEM59/AP2M1/AP2S1/GABARAPL2/CKAP4/HLA-DPA1/HLA-DMB/LMBRD1/UBXN6/CLTC/B4GALT1/HLA-DPB1/MAP1LC3…	94
CC	GO:0009295	nucleoid	18/2987	43/19717	2.23808e-05	0.000168313	0.00010962	SSBP1/LRRC59/HSPA9/TRMT10C/SHMT2/MPG/ATP5F1B/HADHA/LONP1/VDAC1/GRSF1/VDAC2/LRPPRC/CPS1/TFAM/ATAD3A/POLDIP2/ACADVL	18
CC	GO:0042645	mitochondrial nucleoid	18/2987	43/19717	2.23808e-05	0.000168313	0.00010962	SSBP1/LRRC59/HSPA9/TRMT10C/SHMT2/MPG/ATP5F1B/HADHA/LONP1/VDAC1/GRSF1/VDAC2/LRPPRC/CPS1/TFAM/ATAD3A/POLDIP2/ACADVL	18
CC	GO:1904949	ATPase complex	27/2987	80/19717	2.70007e-05	0.000201005	0.000130913	TRRAP/ACTL6A/CHD4/VCP/RUVBL2/CHRAC1/CSNK2A1/RBBP7/SUZ12/RFC4/SMARCB1/SMARCC1/RUVBL1/SMARCD1/SMARCA5/MTA2/BAZ1A/RFC1/PHF10/HDAC1/MCRS1/SMARCD3/YY1/ANP32E/SS18/RBBP4/HDAC2	27
CC	GO:0005832	chaperonin-containing T-complex	8/2987	11/19717	2.94841e-05	0.000215146	0.000140122	CCT2/CCT4/TCP1/CCT3/CCT7/CCT6A/CCT5/CCT8	8
CC	GO:0019774	proteasome core complex, beta-subunit complex	8/2987	11/19717	2.94841e-05	0.000215146	0.000140122	PSMB5/PSMB3/PSMB1/PSMB6/PSMB4/PSMB2/PSMB9/PSMB7	8
CC	GO:0000940	condensed chromosome outer kinetochore	9/2987	14/19717	4.02002e-05	0.000287646	0.000187341	CENPF/SKA3/SKA1/BUB1B/CCNB1/PLK1/BUB1/SKA2/NDC80	9
CC	GO:0030688	preribosome, small subunit precursor	9/2987	14/19717	4.02002e-05	0.000287646	0.000187341	RRP1B/NOC4L/UTP20/BYSL/RIOK1/TSR1/FTSJ3/LTV1/NOP14	9
CC	GO:0002102	podosome	14/2987	30/19717	4.25179e-05	0.000301305	0.000196237	WDR1/SH3PXD2B/GSN/SH3GL1/VCL/ACTR2/ARHGEF2/TPM4/ASAP1/PTPN12/FSCN1/PALLD/HNRNPK/SRC	14
CC	GO:0046540	U4/U6 x U5 tri-snRNP complex	17/2987	42/19717	6.30583e-05	0.000438434	0.000285547	LSM5/SNRPN/EFTUD2/USP39/SNRPD1/SNRNP200/SNRPG/SNRPD2/SNRPF/SNRPD3/LSM2/LSM4/SNRPE/SNRPB/PRPF4/PPIH/SART1	17
CC	GO:0097526	spliceosomal tri-snRNP complex	17/2987	42/19717	6.30583e-05	0.000438434	0.000285547	LSM5/SNRPN/EFTUD2/USP39/SNRPD1/SNRNP200/SNRPG/SNRPD2/SNRPF/SNRPD3/LSM2/LSM4/SNRPE/SNRPB/PRPF4/PPIH/SART1	17
CC	GO:0008540	proteasome regulatory particle, base subcomplex	8/2987	12/19717	7.66375e-05	0.00052298	0.000340611	PSMC5/PSMC4/PSMC2/PSMD1/PSMD2/PSMC6/PSMC3/PSMD4	8
CC	GO:0042555	MCM complex	8/2987	12/19717	7.66375e-05	0.00052298	0.000340611	MCMBP/MCM3/MCM4/MCM2/MCM5/MCM7/TONSL/MCM6	8
CC	GO:0005844	polysome	24/2987	72/19717	9.27144e-05	0.000626885	0.000408283	FXR1/DHX9/EIF4G1/RPL10A/RPL31/EIF4H/AGO2/RPS28/PSMA1/GCN1/PNPT1/RPS4X/LARP4/RPL11/LARP1/PSMA6/NAA38/NR0B1/MCRS1/DRG1/NUFIP2/RPS23/EIF2S1/VBP1	24
CC	GO:0005811	lipid droplet	26/2987	81/19717	9.86346e-05	0.000660852	0.000430406	VCP/SIGMAR1/GAPDH/FABP4/PRPF19/METTL7A/CYB5R3/ALDH3B2/ACSL3/RAB7A/GBF1/NSDHL/CKAP4/HILPDA/DHRS3/PNPLA2/IRAK1/RDH10/PLIN3/LPCAT1/SYNGR2/ACSL4/PLIN2/SET/HSD17B11/SDR16C5	26
CC	GO:0016234	inclusion body	26/2987	82/19717	0.000123839	0.000822248	0.000535521	STUB1/HSPA1B/PSMC5/RANGAP1/NEFH/POLD1/TPR/UBD/PSMC4/HSP90AB1/TDP2/SQSTM1/GPX1/NUP153/BAG5/LRRK2/HERPUD1/NUP98/CLU/UBQLN1/HSPA1A/PICALM/RANBP2/NBN/XRN2/SLFN11	26
CC	GO:0005911	cell-cell junction	91/2987	416/19717	0.000144121	0.000948369	0.000617662	PKN2/WDR1/MYO1E/NECTIN4/DDX58/PTK7/CLDN18/ATP2A2/GJB1/SGSM3/PNN/ADAM17/MXRA8/CGNL1/CDK4/CLDN2/OBSL1/YWHAH/PARD3/CLIC4/PDZD11/KRT8/SYNPO/FAT1/SLC2A1/PRKCI/DSC2/ACTN4/AQP3/UBA1/FLRT3/PPL/CLDN23/ACTR3/VCL/ARHGEF2/DSP/PAK1/HPN/GJB2/CRB3/CLDN12/ITGA5/RAP2B/WASF2/TWF1/B4GALT1/EVPL/PERP/JUP/CDH5/DBN1/DES/PACSIN2/ATP1A1/PECAM1/CYTH3/STARD10/CD2AP/YBX3/ECT2/STEAP1/GRB2/PKP2/GJB3/TMEM204/SAPCD2/ESAM/CNKSR1…	91
CC	GO:0000780	condensed nuclear chromosome, centromeric region	12/2987	26/19717	0.000171916	0.00111647	0.000727145	CENPA/BUB1B/AURKB/DSN1/MIS18BP1/PMF1/CCNB1/PLK1/AURKA/BUB1/NDC80/NUF2	12
CC	GO:0005687	U4 snRNP	8/2987	13/19717	0.000172697	0.00111647	0.000727145	SNRPN/SNRPD1/SNRPG/SNRPD2/SNRPF/SNRPD3/SNRPE/SNRPB	8
CC	GO:0035861	site of double-strand break	20/2987	58/19717	0.000207119	0.00132736	0.000864497	VCP/RFWD3/PARP3/MAD2L2/RNF138/PRPF19/PARP1/ARPC3/ACTR3/ACTR2/RBBP8/RAD51/ARPC1A/TIMELESS/RPA3/ARPC2/CGAS/SMCHD1/PHF1/NBN	20
CC	GO:0051233	spindle midzone	14/2987	34/19717	0.000223823	0.00142205	0.000926164	HNRNPU/AURKB/KIF18B/RCC2/PLK1/MAPRE1/AURKA/CDC6/RACGAP1/KIF20B/CCDC69/ARL8A/GEM/CDCA8	14
CC	GO:0000792	heterochromatin	24/2987	76/19717	0.000238014	0.00148658	0.000968193	NCAPD3/WDR76/CENPA/RRP1B/BAZ2A/CBX1/INCENP/CBX3/SUMO1/TNKS1BP1/SUZ12/DNMT1/UBA1/TRIM28/CBX2/CBX5/NOP53/TCP1/HDAC1/UHRF1/HSF1/BAZ1B/CDKN2A/HMGA1	24
CC	GO:0070603	SWI/SNF superfamily-type complex	24/2987	76/19717	0.000238014	0.00148658	0.000968193	TRRAP/ACTL6A/CHD4/RUVBL2/CHRAC1/CSNK2A1/RBBP7/SUZ12/SMARCB1/SMARCC1/RUVBL1/SMARCD1/SMARCA5/MTA2/BAZ1A/PHF10/HDAC1/MCRS1/SMARCD3/YY1/ANP32E/SS18/RBBP4/HDAC2	24
MF	GO:0045296	cadherin binding	123/2852	331/17696	6.94735e-21	7.65598e-18	6.25993e-18	ABI1/PAICS/ALDOA/RACK1/CIP2A/EFHD2/NOP56/PKN2/NOTCH3/ITGA6/CHMP5/LRRC59/ANLN/NDRG1/RANGAP1/KTN1/ATXN2L/KIF5B/ARHGAP1/EIF2A/CDH3/HSP90AB1/RPL15/PCBP1/TMPO/SPTAN1/PPME1/EIF4H/PSMB6/RPL29/GPRC5A/ATIC/TNKS1BP1/CTNNAL1/TXNDC9/RAB11B/STK38/SH3GL1/GCN1/GOLGA3/BZW1/YWHAB/SLK/RAB10/EPS8L2/PPL/TES/CLIC1/RAN/HSPA8/VCL/MAPRE1/ENO1/EIF5/ASAP1/CKAP5/DDX3X/RPL34/WASF2/TWF1/LYPLA2/HCFC1/LDHA/EVPL/RUVBL1/JUP/LARP…	123
MF	GO:0050839	cell adhesion molecule binding	163/2852	499/17696	1.62999e-20	8.98126e-18	7.34355e-18	CD9/ABI1/PAICS/ALDOA/RACK1/CIP2A/EFHD2/NOP56/COMP/PKN2/NPNT/NOTCH3/NECTIN4/ITGA6/CHMP5/LRRC59/ANLN/NDRG1/RANGAP1/ISG15/KTN1/ATXN2L/KIF5B/ADAM17/ARHGAP1/EIF2A/LAMB1/CDH3/HSP90AB1/RPL15/PCBP1/TMPO/SPTAN1/NPTN/PPME1/EIF4H/PSMB6/RPL29/GPRC5A/MMP14/ATIC/TNKS1BP1/CTNNAL1/TXNDC9/RAB11B/STK38/HMGB1/SH3GL1/GCN1/GOLGA3/ACTN4/BZW1/YWHAB/SLK/RAB10/ITGAV/EPS8L2/PPL/SEMA7A/TES/TSPAN4/CLIC1/RAN/HSPA8/VCL/DSP/MA…	163
MF	GO:0003697	single-stranded DNA binding	55/2852	113/17696	6.61329e-16	2.42928e-13	1.98631e-13	SSBP1/HNRNPU/TERF2IP/HSPD1/WBP11/RAD23A/MCM3/MSH2/DHX9/PCBP2/FUBP1/RNF138/PCBP1/TDP2/HMGB1/NEIL3/TSN/CDC45/HMCES/SMC4/DHX36/HNRNPA2B1/TOP1/HMGB2/CRY2/RBBP8/RAD51/HNRNPA1/RAD51AP1/MCM10/JCHAIN/POLR2D/STN1/LONP1/NME1/MCM4/MCM2/NUCKS1/RPA3/CNBP/SUB1/HSF1/LRPPRC/RPA1/MCM5/YBX1/MCM7/SMC2/POLR2H/PRIM1/RAD23B/PURB/MCM6/NABP2/HNRNPK	55
MF	GO:0043021	ribonucleoprotein complex binding	53/2852	133/17696	4.16666e-11	1.14791e-08	9.38594e-09	RACK1/SNRPC/SEC61A1/HNRNPU/EZH2/CPSF6/DHX9/NPM1/EIF4A3/SRP68/ABCE1/SNRPD1/EIF2A/UHMK1/EIF4H/ETF1/UNG/GCN1/PIM1/ITCH/YTHDF3/IFIH1/SNRPB2/XPO5/MTIF2/SNRPD3/DDX3X/SECISBP2L/SRP54/NME1/RPLP1/LARP1/SRP72/CBX5/EIF5A/SNRPA/NAA15/NMD3/YBX3/PES1/GTPBP6/RPN2/SNRPB/NOLC1/PRMT5/ERAL1/EIF2S1/SND1/BOP1/YTHDF1/OLA1/C1QBP/PPIH	53
MF	GO:0023026	MHC class II protein complex binding	14/2852	16/17696	6.73712e-10	1.48486e-07	1.2141e-07	HSP90AB1/ANXA11/HLA-DRA/HSPA8/HLA-DMA/HLA-DMB/CD74/PKM/HLA-DOA/CD81/ATP1B1/HSP90AA1/HLA-DRB1/HLA-DOB	14
MF	GO:0016887	ATPase activity	119/2852	434/17696	1.10444e-09	2.02849e-07	1.6586e-07	KIF2A/TOP2A/ATP13A4/YME1L1/RNF213/HSPA1B/ATP13A3/PSMC5/DDX58/RECQL/CHD4/NSF/HSPD1/ABCA1/HSPA9/RFC5/MCM3/MSH2/DHX9/VCP/MSH6/KIF23/EIF4A3/GINS1/MYO10/KIF5B/HLTF/KIFC1/KIF3C/DDX60/ABCE1/DHX15/KIF11/WDR34/SNRNP200/HSPA13/RUVBL2/XRCC5/PSMC4/RHOBTB3/PSMC2/TAP2/ATP2B1/CHD8/KIF18B/RFC3/PFN2/ATP5MF/ABCA3/RFC4/CDC45/ATAD2/ATP5F1C/MYO1C/DHX36/FIGNL1/ABCF1/IFIH1/DDX1/HSPA8/DDX21/RAD51/ABCC3/CHD1L/GTF2H3/ATP5…	119
MF	GO:0044389	ubiquitin-like protein ligase binding	91/2852	308/17696	1.92842e-09	3.03588e-07	2.48229e-07	UBE2G1/CUL4B/HSPBP1/STUB1/HSPA1B/DDRGK1/HIF1A/DDX58/SLC22A18/LTBR/HSPD1/ARRB1/DERL1/HSPA9/TUBB/RANGAP1/UBE2L3/VCP/PCBP2/RALA/HLTF/CHEK2/DNAJA1/TPI1/BOK/MAGEC2/XRCC5/HSP90AB1/GSK3B/TNFRSF14/SUMO1/CASC3/CCT2/TRIB3/ITCH/PA2G4/UBE2T/UBE2C/PER1/HSPA8/CCNB1/CACYBP/VCL/AURKA/GABARAPL2/TRIM28/RALB/UBE2N/UBE2K/WFS1/RPL11/JUN/SQSTM1/ACTG1/ERLIN1/ELOB/FZD6/MAP1LC3A/PSMD1/MAP1LC3B/TCP1/BAG5/NPLOC4/MOAP1/PSMA…	91
MF	GO:0003725	double-stranded RNA binding	34/2852	75/17696	2.42264e-09	3.33719e-07	2.72866e-07	LSM14A/ILF3/HNRNPU/DDX58/HSPD1/FXR1/TFRC/DHX9/ILF2/DDX60/DHX15/ZFR/HSP90AB1/EIF4H/AGO2/OAS2/STAU1/DHX36/DROSHA/RFTN1/IFIH1/DDX1/DDX21/TUBB4B/DDX3X/CLTC/ADAR/EIF2AK2/OAS3/ACTN1/OAS1/TUBA1B/MTDH/SLC3A2	34
MF	GO:0031625	ubiquitin protein ligase binding	83/2852	290/17696	4.74605e-08	5.81127e-06	4.7516e-06	UBE2G1/CUL4B/HSPBP1/STUB1/HSPA1B/HIF1A/DDX58/SLC22A18/LTBR/HSPD1/ARRB1/DERL1/HSPA9/TUBB/RANGAP1/UBE2L3/VCP/PCBP2/RALA/HLTF/CHEK2/DNAJA1/TPI1/BOK/MAGEC2/XRCC5/HSP90AB1/GSK3B/TNFRSF14/SUMO1/CASC3/CCT2/TRIB3/PA2G4/UBE2T/PER1/HSPA8/CACYBP/VCL/AURKA/GABARAPL2/TRIM28/RALB/UBE2N/UBE2K/WFS1/RPL11/JUN/SQSTM1/ACTG1/ERLIN1/ELOB/FZD6/MAP1LC3A/PSMD1/MAP1LC3B/TCP1/BAG5/NPLOC4/MOAP1/PSMA3/RTN4/LRPPRC/YWHAZ/CLU/…	83
MF	GO:0051082	unfolded protein binding	46/2852	131/17696	8.13553e-08	8.96535e-06	7.33054e-06	DNAJB2/NAP1L4/HSPA1B/LMAN1/PFDN2/TTC1/CCDC115/HSPD1/CHAF1A/HSPA9/NPM1/HSPE1/DNAJC4/PDRG1/PPIA/DNAJA1/PFDN4/HSPA13/RUVBL2/HSP90AB1/CCT2/AIP/CCT4/PFDN5/HSPA8/ERN2/TUBB4B/HSP90B1/PTGES3/TCP1/PPID/CCT3/CCT7/CLU/HSPA1A/SIL1/DNAJB4/HSP90AA1/CCT6A/DNAJB11/PPIF/CLGN/CCT5/CCT8/PPIH/UGGT1	46
MF	GO:0003727	single-stranded RNA binding	36/2852	95/17696	2.38499e-07	2.38933e-05	1.95364e-05	LSM14A/ILF3/SNRPC/HNRNPU/DDX58/SYNCRIP/FXR1/DHX9/EIF4A3/SSB/DDX60/ZFR/EIF4H/AGO2/HNRNPF/PABPC1/PTBP1/CIRBP/EXOSC10/IFIH1/DDX1/PNPT1/HNRNPA1/LARP4/RBMX/POLR2D/LONP1/DDX3X/U2AF2/TARDBP/HNRNPC/CNBP/MCRS1/RBPMS/KHDRBS1/PATL1	36
MF	GO:0004298	threonine-type endopeptidase activity	14/2852	21/17696	2.90779e-07	2.46491e-05	2.01544e-05	PSMA5/PSMA7/PSMB5/PSMB3/PSMB1/PSMB6/PSMB4/PSMA1/PSMB2/PSMB9/PSMA6/PSMA3/PSMB7/PSMA4	14
MF	GO:0070003	threonine-type peptidase activity	14/2852	21/17696	2.90779e-07	2.46491e-05	2.01544e-05	PSMA5/PSMA7/PSMB5/PSMB3/PSMB1/PSMB6/PSMB4/PSMA1/PSMB2/PSMB9/PSMA6/PSMA3/PSMB7/PSMA4	14
MF	GO:0048029	monosaccharide binding	30/2852	75/17696	6.12513e-07	4.82136e-05	3.94219e-05	ALDOA/LMAN1/ENG/SFTPA1/HK2/LMAN2/PAM/PYGL/M6PR/SLC2A3/CD207/LGALS9/GNPNAT1/HK1/G6PD/FBP1/RPIA/PLOD2/PLOD1/UGP2/P4HA1/P3H2/EGLN3/GPI/COLEC12/PFKP/PLOD3/SFTPD/IGF2R/SFTPA2	30
MF	GO:0023023	MHC protein complex binding	15/2852	25/17696	8.02443e-07	5.89528e-05	4.82029e-05	HSP90AB1/ANXA11/HLA-DRA/HSPA8/HLA-DMA/HLA-DMB/CD74/PKM/HLA-DOA/CD81/FAM49B/ATP1B1/HSP90AA1/HLA-DRB1/HLA-DOB	15
MF	GO:0045182	translation regulator activity	46/2852	141/17696	9.26559e-07	6.38167e-05	5.21799e-05	EIF3M/FXR1/RPS9/EIF4A3/EIF2S2/EIF4G1/EIF2A/IGF2BP3/EIF4H/AGO2/ETF1/TYMS/EEF1A1/GCN1/EIF4EBP1/PABPC1/EIF4G3/MRPL58/CIRBP/EIF3I/ABCF1/EIF5B/DENR/EIF5/MTIF2/PAIP1/RARA/EIF2AK1/LARP1/EIF3B/EIF5A/RPS14/CNBP/IGF2BP2/EIF2S3/RPL10/EIF2B1/EIF2AK2/EIF4G2/EIF3A/EIF2S1/EEF1A1P5/SAMD4B/EIF3J/EIF4EBP3/C1QBP	46
MF	GO:0051287	NAD binding	24/2852	56/17696	1.86709e-06	0.000121031	9.89615e-05	DLD/HADH/ALDH2/ALDH1B1/CRYL1/GLUD1/HIBADH/GPD1L/GAPDH/IDH2/HPGD/PARP1/UGDH/PHGDH/CYB5R3/AHCY/LDHB/MDH1/HSD17B8/HADHA/LDHA/BDH2/GLYR1/ME1	24
MF	GO:0050662	coenzyme binding	77/2852	291/17696	4.05267e-06	0.000248113	0.00020287	CAT/SGPL1/DLD/DHCR24/CRYZ/IVD/HADH/ALDH2/KDM1A/ALDH1B1/CRYL1/GLUD1/PRMT1/PAM/HIBADH/PYGL/GPD1L/CRYM/SQLE/ACOT7/SCP2/QSOX1/STEAP4/GAPDH/FMO2/PRODH/IDH2/HPGD/PARP1/UGDH/PHGDH/CYB5R3/MARC2/FOXRED2/G6PD/ACADSB/CRY2/SHMT2/AGPS/AHCY/LDHD/LDHB/MDH1/ACADS/HSD17B8/HADHA/GCLC/PLOD2/PLOD1/LDHA/GOT1/MAOB/SPR/P4HA1/LBR/TM7SF2/DHCR7/DUOX1/HMGCL/GOT2/P3H2/PGD/SPTLC1/BDH2/CYB5R1/EGLN3/TXNRD1/ACAD8/GLYR1/ACADVL/S…	77
MF	GO:0070182	DNA polymerase binding	12/2852	19/17696	4.95457e-06	0.000287365	0.000234965	CDT1/HSP90AB1/HMGB1/NAT10/RAD51/LONP1/PTGES3/CDK2AP1/PCNA/HSP90AA1/FANCI/NABP2	12
MF	GO:0004386	helicase activity	49/2852	163/17696	5.81277e-06	0.000320283	0.00026188	DDX58/RECQL/CHD4/RFC5/MCM3/DHX9/EIF4A3/GINS1/HLTF/DDX60/DHX15/SNRNP200/RUVBL2/XRCC5/CHD8/RFC3/RFC4/CDC45/DHX36/IFIH1/DDX1/DDX21/RAD51/CHD1L/RECQL4/DDX3X/G3BP1/RUVBL1/SMARCA5/MCM4/MCM2/DDX54/GINS2/DDX50/DDX27/DSCC1/DDX56/MCM5/MCM7/DDX23/DDX39A/RAD54L/WRNIP1/NBN/SLFN11/DDX18/MCM6/RFC2/DDX17	49
MF	GO:0061631	ubiquitin conjugating enzyme activity	18/2852	38/17696	6.51554e-06	0.000341911	0.000279564	UBE2G1/UBE2L3/UBE2R2/UBE2E3/UBE2S/UBE2T/UBE2H/UBE2C/UBE2V2/UBE2Z/UBE2N/UBE2K/UBE3C/BIRC6/CDC34/UBE2D1/UBE2L6/UBE2J1	18
MF	GO:0061629	RNA polymerase II-specific DNA-binding transcription factor binding	73/2852	277/17696	8.31113e-06	0.000416312	0.000340398	NRIP1/DDRGK1/FKBP4/HIF1A/NUP62/HIPK2/CHD4/TRIP6/ARRB1/COMMD6/ETS2/PPARD/NPM1/RBL2/HMGN3/FHL2/KDM1A/DNAJA1/DCAF13/SNW1/MAD2L2/BAZ2A/JUND/CPNE1/GSK3B/YWHAH/SUMO1/TAF6/PARP1/FOS/AIP/NR4A1/ACTN4/LRIF1/SP1/PHB2/RAN/RBBP8/TBX2/WBP2/LDB1/SMARCB1/JUN/BUD31/JUP/NCOA3/MTA2/APEX1/CCNE1/PPID/PSMA6/STAT1/HDAC1/NR0B1/PRAME/DDX54/SMARCD3/CDKN2A/ACTB/HMGA1/TRIP12/PCNA/NR0B2/TAF11/BCL10/MED1/GTF2A1/THRAP3/MTDH/ME…	73
MF	GO:0008094	DNA-dependent ATPase activity	37/2852	113/17696	9.45816e-06	0.000453169	0.000370535	TOP2A/RECQL/CHD4/RFC5/MCM3/MSH2/DHX9/MSH6/GINS1/RUVBL2/XRCC5/CHD8/RFC3/RFC4/CDC45/DHX36/RAD51/CHD1L/GTF2H3/RECQL4/DDX3X/G3BP1/RUVBL1/SMARCA5/MCM4/MCM2/RFC1/GINS2/DSCC1/MCM5/MCM7/RAD54L/WRNIP1/NBN/RBBP4/MCM6/RFC2	37
MF	GO:0008536	Ran GTPase binding	18/2852	39/17696	1.02821e-05	0.00046565	0.00038074	IPO5/XPO1/RANGAP1/IPO7/CSE1L/XPO6/TNPO1/IPO8/XPO5/XPOT/NUP50/IPO9/BIRC5/RANBP1/RCC1/RANBP2/KPNB1/NUTF2	18
MF	GO:0017116	single-stranded DNA helicase activity	12/2852	20/17696	1.05638e-05	0.00046565	0.00038074	RFC5/DHX9/RFC3/RFC4/RAD51/MCM2/DSCC1/MCM5/MCM7/WRNIP1/MCM6/RFC2	12
MF	GO:0140097	catalytic activity, acting on DNA	59/2852	213/17696	1.19544e-05	0.000506682	0.000414289	TOP2A/RECQL/CHD4/POLA2/RFC5/MCM3/DHX9/GINS1/POLD1/FEN1/EXO1/RUVBL2/NTHL1/XRCC5/LIG1/CHRAC1/CHD8/DKC1/UNG/RFC3/TDP2/POLE2/NEIL3/RFC4/DNMT1/CDC45/DHX36/TOP1/DDX1/RBBP8/RAD51/CHD1L/MPG/POLD2/RECQL4/DDX3X/G3BP1/NME1/RUVBL1/PTGES3/MCM4/MCM2/APEX1/TDG/GINS2/DSCC1/DNASE2/MCM5/MCM7/HMGA1/MBD4/PCNA/POLE3/RAD54L/WRNIP1/NBN/MGME1/MCM6/RFC2	59
MF	GO:0003678	DNA helicase activity	29/2852	81/17696	1.26006e-05	0.000514292	0.000420512	RECQL/CHD4/RFC5/MCM3/DHX9/GINS1/RUVBL2/XRCC5/CHD8/RFC3/RFC4/CDC45/DHX36/RAD51/CHD1L/RECQL4/DDX3X/G3BP1/RUVBL1/MCM4/MCM2/GINS2/DSCC1/MCM5/MCM7/WRNIP1/NBN/MCM6/RFC2	29
MF	GO:0061650	ubiquitin-like protein conjugating enzyme activity	18/2852	40/17696	1.58875e-05	0.000619639	0.000506649	UBE2G1/UBE2L3/UBE2R2/UBE2E3/UBE2S/UBE2T/UBE2H/UBE2C/UBE2V2/UBE2Z/UBE2N/UBE2K/UBE3C/BIRC6/CDC34/UBE2D1/UBE2L6/UBE2J1	18
MF	GO:0140297	DNA-binding transcription factor binding	87/2852	351/17696	1.63063e-05	0.000619639	0.000506649	NRIP1/DDRGK1/FKBP4/HIF1A/NUP62/HIPK2/CHD4/TRIP6/ARRB1/COMMD6/ETS2/PPARD/NPM1/RBL2/HMGN3/FHL2/KDM1A/DNAJA1/DCAF13/SNW1/MAD2L2/BAZ2A/JUND/CPNE1/GSK3B/YWHAH/TCF3/SUMO1/TAF6/PARP1/FOS/HMGB1/AIP/GMNN/NR4A1/ACTN4/LRIF1/SP1/PHB2/RAN/RBBP8/MYC/TBX2/WBP2/LDB1/SMARCB1/WFS1/JUN/ATOH8/HCFC1/BUD31/JUP/NCOA3/MTA2/CBX5/APEX1/CCNE1/PPID/PSMA6/STAT1/HDAC1/NR0B1/PRAME/NCAPG2/DDX54/SMARCD3/NOC2L/PTMA/CDKN2A/ACTB/HM…	87
MF	GO:0042393	histone binding	55/2852	197/17696	1.81917e-05	0.000668242	0.00054639	SUPT16H/NCAPD3/NASP/IPO7/MSH6/NPM1/BAZ2A/NPM3/CHD8/WDR5/CKS1B/SPIN1/CKS2/SUZ12/NCAPD2/HAT1/ATAD2/WDTC1/CTSL/ANP32B/CBX2/SMARCC1/PWP1/VRK1/SMARCA5/CBX5/MCM2/DEK/IPO9/PHF10/STAT1/UHRF1/SART3/NCAPG2/BAZ1B/NOC2L/PTMA/YEATS2/SSRP1/RCC1/TBL1XR1/SET/TONSL/PHF1/PSME4/PHF19/ANP32E/ASF1B/GLYR1/COPRS/VPS72/HJURP/RBBP4/PARP9/DTX3L	55
MF	GO:0001882	nucleoside binding	94/2852	388/17696	2.0159e-05	0.00071662	0.000585946	PNP/FKBP4/RHOBTB2/TUBB/BMS1/NKIRAS2/RALA/EFTUD2/GLUD1/TUBG1/TUBA4A/NRAS/RAB35/HSP90AB1/RHOBTB3/TUBB6/ARL5B/EHD2/RHOB/POLR2B/RHOT2/EEF1A1/RAB11B/ACTN4/AK4/RAB10/RAB20/RND3/RAB17/RAN/ARL4C/GNL3/NME2/RAB7A/RAB25/ARF6/GNL2/MFN1/RAB6A/EIF5B/EIF5/MTIF2/RALB/TUBB4B/RASD1/TUBA1C/SRP54/RAP2B/KRAS/NME1/RAC1/RAC3/LRRK2/TSR1/TUBB2B/GNA12/GPN1/RHEB/DAP3/EIF2S3/GNA13/GTPBP6/RASL11A/DRG1/OPA1/SEPHS1/NOLC1/GTPBP…	94
MF	GO:0003924	GTPase activity	81/2852	324/17696	2.26713e-05	0.000780744	0.000638377	NUDT1/RHOBTB2/TUBB/BMS1/GNG4/ARHGDIB/GNB1/NKIRAS2/RALA/EFTUD2/TUBG1/TUBA4A/NRAS/RAB35/RHOBTB3/TUBB6/RHOB/RHOT2/EEF1A1/RAB11B/RGS16/RAB10/RAB20/RND3/RAB17/RAN/ARL4C/RAB7A/RAB25/ARF6/GNL2/MFN1/RAB6A/EIF5B/EIF5/MTIF2/RALB/RGS5/TUBB4B/RASD1/DDX3X/TUBA1C/SRP54/RAP2B/KRAS/RAC1/RAC3/LRRK2/TSR1/TUBB2B/GNA12/GPN1/RHEB/RAP1GAP/EIF2S3/GNA13/RASL11A/DRG1/OPA1/GTPBP4/RHOV/RRAS/RAB7B/ARL8A/GBP1/RRAD/RAB1A/GEM/…	81
MF	GO:0000287	magnesium ion binding	58/2852	213/17696	2.44378e-05	0.000816076	0.000667266	TOP2A/MAP3K6/CDK2/MSH2/MSH6/MTHFD2/FEN1/NT5C3B/YDJC/PGM2/PRPS2/UBA2/COMT/RPS6KA1/SRPK1/TDP2/IDH2/STK38/PRPS1/STK38L/DCTPP1/DHX36/FIGNL1/ENOPH1/RAN/PLK1/ERN2/ENO1/PAPOLA/FARSB/GCLC/PSPH/NT5C3A/NME1/ATP11B/PGM3/PKM/PRTFDC1/TDG/ENO2/SPHK1/LRRK2/GSS/RHEB/OPA1/ATP11A/HMGCL/RPS6KA2/MAST2/RNASEH1/SRPK2/MARK2/CDC42BPB/HPRT1/GEM/FOXK2/RPS6KA4/RAP2A	58
MF	GO:0047485	protein N-terminus binding	35/2852	109/17696	2.60934e-05	0.000845733	0.000691515	HSPA1B/SCFD1/CSNK2A1/PARP1/ACTN4/PHB2/SNF8/ARF6/GTF2H3/ALOX5AP/VPS25/STXBP1/SMARCC1/NCOA3/EIF5A/DCN/PPP1CC/HDAC1/ZWINT/TGFB1/EXOC5/MAP2K1/YWHAQ/PDCD10/TBL1XR1/HSPA1A/CALM3/VWF/BIRC2/TAF11/CHMP6/NBN/PDLIM5/NIPBL/BANF1	35
MF	GO:0032549	ribonucleoside binding	92/2852	381/17696	2.81296e-05	0.00088568	0.000724178	FKBP4/RHOBTB2/TUBB/BMS1/NKIRAS2/RALA/EFTUD2/GLUD1/TUBG1/TUBA4A/NRAS/RAB35/HSP90AB1/RHOBTB3/TUBB6/ARL5B/EHD2/RHOB/POLR2B/RHOT2/EEF1A1/RAB11B/AK4/RAB10/RAB20/RND3/RAB17/RAN/ARL4C/GNL3/NME2/RAB7A/RAB25/ARF6/GNL2/MFN1/RAB6A/EIF5B/EIF5/MTIF2/RALB/TUBB4B/RASD1/TUBA1C/SRP54/RAP2B/KRAS/NME1/RAC1/RAC3/LRRK2/TSR1/TUBB2B/GNA12/GPN1/RHEB/DAP3/EIF2S3/GNA13/GTPBP6/RASL11A/DRG1/OPA1/SEPHS1/NOLC1/GTPBP4/CGAS/RHO…	92
MF	GO:0005201	extracellular matrix structural constituent	47/2852	163/17696	2.95424e-05	0.000904327	0.000739425	COMP/NPNT/LAMB3/IGFBP7/BGN/LAMB1/THBS2/COL11A1/CRELD1/COL5A2/MGP/MFAP4/TUFT1/CHI3L1/EFEMP1/PXDN/TGFBI/PODN/LAMC1/OGN/PRG4/DCN/PRELP/CTHRC1/POSTN/COL2A1/COL1A1/DPT/MXRA5/COL15A1/FGB/FN1/COL3A1/VWF/COL12A1/COL5A1/COL14A1/COL1A2/VCAN/VWA1/LAMB2/LAMC2/LTBP2/NID1/ELN/COL4A1/LTBP4	47
MF	GO:0032550	purine ribonucleoside binding	91/2852	378/17696	3.50254e-05	0.00104319	0.000852965	FKBP4/RHOBTB2/TUBB/BMS1/NKIRAS2/RALA/EFTUD2/GLUD1/TUBG1/TUBA4A/NRAS/RAB35/HSP90AB1/RHOBTB3/TUBB6/ARL5B/EHD2/RHOB/RHOT2/EEF1A1/RAB11B/AK4/RAB10/RAB20/RND3/RAB17/RAN/ARL4C/GNL3/NME2/RAB7A/RAB25/ARF6/GNL2/MFN1/RAB6A/EIF5B/EIF5/MTIF2/RALB/TUBB4B/RASD1/TUBA1C/SRP54/RAP2B/KRAS/NME1/RAC1/RAC3/LRRK2/TSR1/TUBB2B/GNA12/GPN1/RHEB/DAP3/EIF2S3/GNA13/GTPBP6/RASL11A/DRG1/OPA1/SEPHS1/NOLC1/GTPBP4/CGAS/RHOV/RRAS/…	91
MF	GO:0048027	mRNA 5'-UTR binding	13/2852	25/17696	3.66301e-05	0.00106077	0.000867343	RPS13/SYNCRIP/IGF2BP3/DHX36/GNL3/DDX3X/RARA/NCL/LARP1/RPS14/IGF2BP2/RPL26/CCT5	13
MF	GO:0003684	damaged DNA binding	24/2852	65/17696	3.86904e-05	0.00106077	0.000867343	CUL4B/RAD23A/MSH2/DDB1/MSH6/POLD1/FEN1/XRCC5/UNG/HMGB1/NEIL3/FANCG/HMGB2/CRY2/RBBP8/MPG/RECQL4/APEX1/RPA3/TDG/RPA1/PCNA/NBN/RAD23B	24
MF	GO:0005525	GTP binding	90/2852	374/17696	3.92023e-05	0.00106077	0.000867343	FKBP4/RHOBTB2/TUBB/BMS1/NKIRAS2/RALA/EFTUD2/GLUD1/TUBG1/TUBA4A/NRAS/RAB35/HSP90AB1/RHOBTB3/TUBB6/ARL5B/EHD2/RHOB/RHOT2/EEF1A1/RAB11B/AK4/RAB10/RAB20/RND3/RAB17/RAN/ARL4C/GNL3/RAB7A/RAB25/ARF6/GNL2/MFN1/RAB6A/EIF5B/EIF5/MTIF2/RALB/TUBB4B/RASD1/TUBA1C/SRP54/RAP2B/KRAS/NME1/RAC1/RAC3/LRRK2/TSR1/TUBB2B/GNA12/GPN1/RHEB/DAP3/EIF2S3/GNA13/GTPBP6/RASL11A/DRG1/OPA1/SEPHS1/NOLC1/GTPBP4/CGAS/RHOV/RRAS/DAPK1…	90
MF	GO:0070034	telomerase RNA binding	12/2852	22/17696	3.94661e-05	0.00106077	0.000867343	HNRNPU/GAR1/SMG7/PARN/DKC1/DHX36/EXOSC10/SNRPD3/HNRNPC/SNRPB/NOP10/SMG5	12
Abbreviation: GO, gene ontology; DEGs, differentially expressed genes.
