# Supplementary material for: KIF11 Serves as an Independent Prognostic Factor and Therapeutic Target for Patients With Lung Adenocarcinoma
Source: Front Oncol. 2021 Apr 23;11:670218. doi: 10.3389/fonc.2021.670218 (PMC8103954; doi:10.3389/fonc.2021.670218)
Supplement: Supplementary file 6 [file Table_6.xlsx]

## Sheet: Sheet1
Table S5. Gene set enrichment analysis of the high KIF11 expression group of LUAD samples.
Terms	ES	NES	NOM p-value	FDR q-value
KEGG collection
KEGG_CELL_CYCLE	0.756248	2.48556	0	0
KEGG_NUCLEOTIDE_EXCISION_REPAIR	0.729273	2.29751	0	0
KEGG_OOCYTE_MEIOSIS	0.635419	2.26247	0	0
KEGG_SPLICEOSOME	0.676069	2.24018	0	0
KEGG_ONE_CARBON_POOL_BY_FOLATE	0.81697	2.14366	0	0.000257353
KEGG_DNA_REPLICATION	0.888717	2.17816	0	0.000308824
KEGG_MISMATCH_REPAIR	0.84371	2.12391	0	0.000818324
KEGG_PROGESTERONE_MEDIATED_OOCYTE_MATURATION	0.589447	2.1031	0	0.00091532
KEGG_HOMOLOGOUS_RECOMBINATION	0.821159	2.10529	0	0.00102974
KEGG_RNA_DEGRADATION	0.610999	2.02662	0	0.00441153
KEGG_PYRIMIDINE_METABOLISM	0.570286	2.02886	0	0.00474331
KEGG_BASAL_TRANSCRIPTION_FACTORS	0.632869	1.92788	0.00205339	0.0173763
KEGG_PURINE_METABOLISM	0.468197	1.91394	0	0.0186966
KEGG_P53_SIGNALING_PATHWAY	0.509841	1.90013	0	0.0204737
KEGG_BASE_EXCISION_REPAIR	0.645077	1.89205	0	0.0208525
HALLMARK collection
HALLMARK_E2F_TARGETS	0.844264	2.3379	0	0.00121429
HALLMARK_G2M_CHECKPOINT	0.793865	2.27224	0	0.00182143
HALLMARK_MTORC1_SIGNALING	0.65256	2.24211	0	0.00121429
HALLMARK_MYC_TARGETS_V1	0.74046	2.12327	0	0.00397944
HALLMARK_MITOTIC_SPINDLE	0.598718	2.07485	0	0.00362641
HALLMARK_SPERMATOGENESIS	0.60519	2.04799	0	0.0049368
HALLMARK_UNFOLDED_PROTEIN_RESPONSE	0.541593	2.01545	0	0.00681616
HALLMARK_MYC_TARGETS_V2	0.747986	1.97913	0	0.0079184
HALLMARK_DNA_REPAIR	0.529272	1.92587	0	0.0109236
HALLMARK_PI3K_AKT_MTOR_SIGNALING	0.464525	1.89208	0	0.0133738
HALLMARK_GLYCOLYSIS	0.475067	1.8736	0	0.0147216
Biological process collection
GO_MITOTIC_NUCLEAR_DIVISION	0.722501	2.67029	0	0
GO_NUCLEAR_CHROMOSOME_SEGREGATION	0.754986	2.62706	0	0
GO_MITOTIC_SISTER_CHROMATID_SEGREGATION	0.791504	2.59372	0	0
GO_CHROMOSOME_SEGREGATION	0.733803	2.58625	0	0
GO_SISTER_CHROMATID_SEGREGATION	0.774606	2.58365	0	0
GO_ORGANELLE_FISSION	0.661983	2.5714	0	0
GO_SPINDLE_ORGANIZATION	0.692279	2.54361	0	0
GO_REGULATION_OF_NUCLEAR_DIVISION	0.66389	2.52722	0	0
GO_MICROTUBULE_CYTOSKELETON_ORGANIZATION_INVOLVED_IN_MITOSIS	0.717949	2.50414	0	0
GO_MITOTIC_SPINDLE_ORGANIZATION	0.727476	2.49399	0	0
GO_MEIOTIC_CELL_CYCLE_PROCESS	0.722358	2.49366	0	0
GO_MITOTIC_CYTOKINESIS	0.66013	2.48254	0	0
GO_SPINDLE_ASSEMBLY	0.694054	2.47755	0	0
GO_MEIOTIC_CELL_CYCLE	0.690879	2.47213	0	0
GO_CHROMOSOME_SEPARATION	0.772545	2.45447	0	0
GO_METAPHASE_ANAPHASE_TRANSITION_OF_CELL_CYCLE	0.803289	2.44728	0	0
GO_CYTOSKELETON_DEPENDENT_CYTOKINESIS	0.632362	2.43998	0	0
GO_REGULATION_OF_CHROMOSOME_SEGREGATION	0.772206	2.43767	0	0
GO_DNA_REPLICATION	0.714324	2.43612	0	0
GO_REGULATION_OF_CHROMOSOME_SEPARATION	0.784699	2.43285	0	0
GO_REGULATION_OF_CELL_CYCLE_G2_M_PHASE_TRANSITION	0.653595	2.41538	0	0
GO_MEMBRANE_DISASSEMBLY	0.858219	2.4148	0	0
GO_CELL_CYCLE_G2_M_PHASE_TRANSITION	0.633286	2.41005	0	0
GO_DNA_DEPENDENT_DNA_REPLICATION	0.78618	2.40861	0	0
GO_METAPHASE_PLATE_CONGRESSION	0.758624	2.40717	0	0
GO_REGULATION_OF_SISTER_CHROMATID_SEGREGATION	0.762579	2.40558	0	0
GO_MEIOTIC_CHROMOSOME_SEGREGATION	0.766256	2.39773	0	0
GO_CHROMOSOME_LOCALIZATION	0.73036	2.39246	0	0
GO_DNA_RECOMBINATION	0.646844	2.39	0	0
GO_TELOMERE_ORGANIZATION	0.678497	2.38777	0	0
GO_DNA_REPAIR	0.616182	2.38405	0	0
GO_REGULATION_OF_CELL_CYCLE_PHASE_TRANSITION	0.575632	2.38319	0	0
GO_MEIOSIS_I_CELL_CYCLE_PROCESS	0.729828	2.3823	0	0
GO_PROTEIN_LOCALIZATION_TO_CHROMOSOME	0.714586	2.38208	0	0
GO_MITOTIC_CELL_CYCLE_CHECKPOINT	0.637323	2.38176	0	0
GO_RECOMBINATIONAL_REPAIR	0.711868	2.3768	0	0
GO_CELL_CYCLE_CHECKPOINT	0.628979	2.37564	0	0
GO_DNA_SYNTHESIS_INVOLVED_IN_DNA_REPAIR	0.733096	2.37396	0	0
GO_POSTREPLICATION_REPAIR	0.720209	2.35851	0	2.61223e-05
GO_CYTOKINESIS	0.582485	2.35712	0	2.54692e-05
GO_KINETOCHORE_ORGANIZATION	0.897977	2.35481	0	2.4848e-05
GO_DNA_BIOSYNTHETIC_PROCESS	0.581236	2.35431	0	2.42564e-05
GO_DNA_CONFORMATION_CHANGE	0.684936	2.35371	0	2.36923e-05
GO_NEGATIVE_REGULATION_OF_MITOTIC_CELL_CYCLE	0.567611	2.35046	0	2.31538e-05
GO_DOUBLE_STRAND_BREAK_REPAIR	0.651763	2.34658	0	2.26393e-05
GO_CHROMOSOME_ORGANIZATION_INVOLVED_IN_MEIOTIC_CELL_CYCLE	0.77364	2.34543	0	4.43622e-05
GO_HISTONE_PHOSPHORYLATION	0.70102	2.34461	0	4.34183e-05
GO_NEGATIVE_REGULATION_OF_NUCLEAR_DIVISION	0.726465	2.34413	0	4.25138e-05
GO_REGULATION_OF_CYTOKINESIS	0.669929	2.33712	0	4.16461e-05
GO_REGULATION_OF_UBIQUITIN_PROTEIN_LIGASE_ACTIVITY	0.769621	2.33642	0	4.08132e-05
GO_CELL_CYCLE_G1_S_PHASE_TRANSITION	0.594304	2.33264	0	4.0013e-05
GO_MITOTIC_SPINDLE_ASSEMBLY	0.721989	2.33133	0	3.92435e-05
GO_TRANSLESION_SYNTHESIS	0.723017	2.33012	0	3.8503e-05
GO_NEGATIVE_REGULATION_OF_CELL_CYCLE_PROCESS	0.555975	2.31669	0	3.779e-05
GO_NEGATIVE_REGULATION_OF_CELL_CYCLE_PHASE_TRANSITION	0.573326	2.31635	0	3.71029e-05
GO_REGULATION_OF_DNA_DEPENDENT_DNA_REPLICATION	0.805746	2.31294	0	7.02459e-05
GO_MITOTIC_METAPHASE_PLATE_CONGRESSION	0.748198	2.31005	0	6.90136e-05
GO_DNA_GEOMETRIC_CHANGE	0.717453	2.30733	0	6.78237e-05
GO_POSITIVE_REGULATION_OF_DNA_REPLICATION	0.697018	2.30356	0	6.66741e-05
GO_ESTABLISHMENT_OF_MITOTIC_SPINDLE_LOCALIZATION	0.748867	2.29174	0	8.48298e-05
GO_NEGATIVE_REGULATION_OF_CHROMOSOME_ORGANIZATION	0.658663	2.28842	0	0.000113463
GO_REGULATION_OF_DNA_REPLICATION	0.667385	2.28585	0	0.000111633
GO_DNA_DAMAGE_RESPONSE_DETECTION_OF_DNA_DAMAGE	0.750441	2.28133	0	0.000109861
GO_CHROMOSOME_CONDENSATION	0.82802	2.27985	0	0.000108144
GO_ATTACHMENT_OF_SPINDLE_MICROTUBULES_TO_KINETOCHORE	0.848273	2.27789	0	0.000106481
GO_CELL_CYCLE_DNA_REPLICATION	0.844564	2.27744	0	0.000104867
GO_CENTROMERE_COMPLEX_ASSEMBLY	0.829809	2.27649	0	0.000103302
GO_DNA_PACKAGING	0.679093	2.27474	0	0.000101783
GO_SPINDLE_LOCALIZATION	0.710408	2.26993	0	0.000115579
GO_NUCLEOSOME_ASSEMBLY	0.744972	2.2697	0	0.000113928
GO_NEGATIVE_REGULATION_OF_CHROMOSOME_SEGREGATION	0.792255	2.26695	0	0.000112323
GO_PROTEIN_DNA_COMPLEX_SUBUNIT_ORGANIZATION	0.643347	2.26688	0	0.000110763
GO_KINETOCHORE_ASSEMBLY	0.861366	2.26372	0	0.000124965
GO_POSITIVE_REGULATION_OF_MITOTIC_CELL_CYCLE	0.608411	2.25937	0	0.000133597
GO_SIGNAL_TRANSDUCTION_INVOLVED_IN_CELL_CYCLE_CHECKPOINT	0.617847	2.25682	0	0.000144436
GO_NEGATIVE_REGULATION_OF_METAPHASE_ANAPHASE_TRANSITION_OF_CELL_CYCLE	0.808623	2.25618	0	0.000142535
GO_POSITIVE_REGULATION_OF_CELL_CYCLE_PROCESS	0.575449	2.25483	0	0.000140684
GO_POSITIVE_REGULATION_OF_CELL_CYCLE	0.547813	2.25391	0	0.00013888
GO_RESPONSE_TO_HEAT	0.571446	2.2531	0	0.000137122
GO_POSITIVE_REGULATION_OF_CHROMOSOME_SEGREGATION	0.773784	2.25301	0	0.000135408
GO_DNA_INTEGRITY_CHECKPOINT	0.596093	2.24882	0	0.000148659
GO_NUCLEOBASE_METABOLIC_PROCESS	0.707647	2.23787	0	0.000206505
GO_CELLULAR_RESPONSE_TO_HEAT	0.597913	2.23673	0	0.000204017
GO_MICROTUBULE_CYTOSKELETON_ORGANIZATION	0.553382	2.23377	0	0.000234471
GO_REGULATION_OF_MEIOTIC_CELL_CYCLE	0.660719	2.23305	0	0.000243825
GO_REGULATION_OF_CHROMOSOME_ORGANIZATION	0.585171	2.23148	0	0.000257994
GO_RNA_LOCALIZATION	0.622921	2.23061	0	0.000255029
GO_DNA_DEPENDENT_DNA_REPLICATION_MAINTENANCE_OF_FIDELITY	0.752638	2.22737	0	0.000281723
GO_NCRNA_TRANSCRIPTION	0.624687	2.22238	0	0.00029035
GO_POSITIVE_REGULATION_OF_MITOTIC_NUCLEAR_DIVISION	0.642789	2.21827	0	0.000287123
GO_REGULATION_OF_SIGNAL_TRANSDUCTION_BY_P53_CLASS_MEDIATOR	0.578628	2.21794	0	0.000283968
GO_PROTEIN_LOCALIZATION_TO_CHROMOSOME_CENTROMERIC_REGION	0.854604	2.2091	0	0.000314988
GO_NUCLEOSOME_ORGANIZATION	0.67273	2.20803	0	0.000325094
GO_NUCLEAR_TRANSPORT	0.554221	2.20779	0	0.000321635
GO_POSITIVE_REGULATION_OF_DNA_BIOSYNTHETIC_PROCESS	0.626272	2.20697	0	0.00031825
GO_DNA_REPLICATION_INDEPENDENT_NUCLEOSOME_ORGANIZATION	0.805836	2.19616	0	0.000390476
GO_NEGATIVE_REGULATION_OF_CELL_CYCLE_G2_M_PHASE_TRANSITION	0.637485	2.19449	0	0.000417015
GO_TELOMERE_MAINTENANCE_VIA_TELOMERE_LENGTHENING	0.619963	2.19287	0	0.000412759
GO_PROTEIN_MODIFICATION_BY_SMALL_PROTEIN_REMOVAL	0.537902	2.19215	0	0.00041815
GO_ATP_DEPENDENT_CHROMATIN_REMODELING	0.690126	2.19176	0	0.000413969
GO_HOMOLOGOUS_CHROMOSOME_SEGREGATION	0.722182	2.18857	0	0.000419241
GO_HISTONE_EXCHANGE	0.780965	2.18808	0	0.000415131
GO_NUCLEOTIDE_EXCISION_REPAIR_DNA_GAP_FILLING	0.79537	2.18734	0	0.000429142
GO_CHROMATIN_REMODELING_AT_CENTROMERE	0.841356	2.18425	0	0.000435287
GO_POSITIVE_REGULATION_OF_CELL_CYCLE_PHASE_TRANSITION	0.613677	2.1834	0	0.000442374
GO_PROTEIN_LOCALIZATION_TO_KINETOCHORE	0.879861	2.18099	0	0.000467343
GO_REGULATION_OF_CELLULAR_RESPONSE_TO_HEAT	0.63356	2.17981	0	0.000478759
GO_REGULATION_OF_CELL_DIVISION	0.523313	2.17959	0	0.000474326
GO_MICROTUBULE_ORGANIZING_CENTER_ORGANIZATION	0.599866	2.17871	0	0.000489701
GO_SISTER_CHROMATID_COHESION	0.733186	2.17814	0	0.000485249
GO_ESTABLISHMENT_OF_RNA_LOCALIZATION	0.609733	2.17686	0	0.000492737
GO_POSITIVE_REGULATION_OF_DNA_METABOLIC_PROCESS	0.536909	2.17486	0	0.000505496
GO_REGULATION_OF_MICROTUBULE_CYTOSKELETON_ORGANIZATION	0.559543	2.1744	0	0.000501023
GO_SIGNAL_TRANSDUCTION_BY_P53_CLASS_MEDIATOR	0.533008	2.1727	0	0.000509235
GO_PROTEIN_LOCALIZATION_TO_CHROMATIN	0.726954	2.17256	0	0.000504807
GO_CHROMATIN_ASSEMBLY_OR_DISASSEMBLY	0.634113	2.17229	0	0.000500455
GO_G2_DNA_DAMAGE_CHECKPOINT	0.677727	2.16928	0	0.000522917
GO_FEMALE_MEIOTIC_NUCLEAR_DIVISION	0.739503	2.16588	0	0.000535916
GO_NUCLEAR_EXPORT	0.589695	2.16518	0	0.000539366
GO_TELOMERE_MAINTENANCE_VIA_SEMI_CONSERVATIVE_REPLICATION	0.848459	2.16442	0	0.000534871
GO_PYRUVATE_METABOLIC_PROCESS	0.538835	2.16203	0	0.000595519
GO_MITOTIC_DNA_INTEGRITY_CHECKPOINT	0.573584	2.15946	0	0.000610175
GO_POSITIVE_REGULATION_OF_PROTEIN_LOCALIZATION_TO_NUCLEUS	0.583787	2.15936	0	0.000605215
GO_POSITIVE_REGULATION_OF_NUCLEAR_DIVISION	0.591027	2.15803	0	0.000608744
GO_REGULATION_OF_MRNA_CATABOLIC_PROCESS	0.538752	2.15603	0	0.000627035
GO_SIGNAL_TRANSDUCTION_IN_RESPONSE_TO_DNA_DAMAGE	0.539069	2.1558	0	0.000622058
GO_INTERSTRAND_CROSS_LINK_REPAIR	0.702647	2.15496	0	0.000625571
GO_RNA_EXPORT_FROM_NUCLEUS	0.662329	2.1548	0	0.000620684
GO_REGULATION_OF_SPINDLE_ORGANIZATION	0.669762	2.15361	0	0.000615872
GO_NUCLEOBASE_BIOSYNTHETIC_PROCESS	0.808825	2.15289	0	0.000642421
GO_REGULATION_OF_DNA_REPAIR	0.578188	2.15252	0	0.000637517
GO_MRNA_TRANSPORT	0.625931	2.14897	0	0.000702208
GO_RNA_3_END_PROCESSING	0.619529	2.14691	0	0.000704652
GO_REGULATION_OF_DNA_METABOLIC_PROCESS	0.521864	2.14517	0	0.000699394
GO_REGULATION_OF_DNA_BIOSYNTHETIC_PROCESS	0.552778	2.14375	0	0.000708318
GO_SNRNA_TRANSCRIPTION	0.616678	2.14251	0	0.000725305
GO_REGULATION_OF_UBIQUITIN_PROTEIN_TRANSFERASE_ACTIVITY	0.585562	2.14015	0	0.000741514
GO_ERROR_FREE_TRANSLESION_SYNTHESIS	0.747192	2.13834	0	0.000762083
GO_REGULATION_OF_CYCLIN_DEPENDENT_PROTEIN_KINASE_ACTIVITY	0.554655	2.13827	0	0.000756601
GO_NUCLEOTIDE_PHOSPHORYLATION	0.535945	2.13665	0	0.000756652
GO_DNA_REPLICATION_INITIATION	0.838852	2.13608	0	0.000758203
GO_NUCLEUS_ORGANIZATION	0.55879	2.13601	0	0.000752863
GO_REGULATION_OF_ATP_METABOLIC_PROCESS	0.51978	2.13588	0	0.000759824
GO_NUCLEOBASE_CONTAINING_COMPOUND_TRANSPORT	0.550187	2.13469	0	0.000782873
GO_RNA_DEPENDENT_DNA_BIOSYNTHETIC_PROCESS	0.591831	2.13362	0	0.000784103
GO_POSITIVE_REGULATION_OF_ATPASE_ACTIVITY	0.60067	2.13288	0	0.000778733
GO_POSITIVE_REGULATION_OF_TELOMERASE_ACTIVITY	0.647629	2.13192	0	0.00080006
GO_NUCLEIC_ACID_PHOSPHODIESTER_BOND_HYDROLYSIS	0.533905	2.13131	0	0.000794654
GO_REGULATION_OF_RESPONSE_TO_DNA_DAMAGE_STIMULUS	0.521484	2.1297	0	0.000819522
GO_REGULATION_OF_DOUBLE_STRAND_BREAK_REPAIR	0.595562	2.12893	0	0.00081974
GO_NON_RECOMBINATIONAL_REPAIR	0.600609	2.12791	0	0.000870327
GO_REGULATION_OF_ATPASE_ACTIVITY	0.550813	2.12636	0	0.000909683
GO_G0_TO_G1_TRANSITION	0.691196	2.12277	0	0.000944845
GO_PURINE_NUCLEOBASE_METABOLIC_PROCESS	0.766083	2.12129	0	0.000963266
GO_POSITIVE_REGULATION_OF_TELOMERE_MAINTENANCE	0.623534	2.11984	0	0.000957051
GO_CYTOKINETIC_PROCESS	0.630017	2.11869	0	0.000999869
GO_RESPONSE_TO_IONIZING_RADIATION	0.537941	2.11722	0	0.0010284
GO_REGULATION_OF_MRNA_METABOLIC_PROCESS	0.54379	2.11637	0	0.00104189
GO_DNA_UNWINDING_INVOLVED_IN_DNA_REPLICATION	0.883504	2.11527	0	0.00105073
GO_TERMINATION_OF_RNA_POLYMERASE_II_TRANSCRIPTION	0.724735	2.11398	0	0.0010745
GO_MULTI_ORGANISM_LOCALIZATION	0.619094	2.1101	0	0.00117405
GO_POSITIVE_REGULATION_OF_TELOMERE_MAINTENANCE_VIA_TELOMERE_LENGTHENING	0.653035	2.10997	0	0.00117189
GO_DNA_TEMPLATED_TRANSCRIPTION_TERMINATION	0.651154	2.10841	0	0.00118393
GO_MRNA_EXPORT_FROM_NUCLEUS	0.651674	2.10517	0	0.00123934
GO_TETRAHYDROFOLATE_METABOLIC_PROCESS	0.810423	2.10434	0	0.00123757
GO_CHROMATIN_REMODELING	0.573985	2.10252	0	0.00125801
GO_REGULATION_OF_GENE_SILENCING	0.593127	2.10144	0	0.0012754
GO_REGULATION_OF_MICROTUBULE_BASED_PROCESS	0.522217	2.10081	0	0.00126781
GO_DNA_STRAND_ELONGATION	0.881043	2.09785	0	0.00132633
GO_NUCLEOTIDE_EXCISION_REPAIR_DNA_INCISION	0.669644	2.0975	0	0.00133576
GO_PROTEIN_IMPORT	0.500559	2.09396	0	0.00141667
GO_HEMATOPOIETIC_STEM_CELL_DIFFERENTIATION	0.59675	2.09074	0	0.00148336
GO_CARBOHYDRATE_CATABOLIC_PROCESS	0.479422	2.08986	0	0.00148884
GO_POSITIVE_REGULATION_OF_CELL_CYCLE_G2_M_PHASE_TRANSITION	0.726492	2.08899	0	0.00149861
GO_REGULATION_OF_HEMATOPOIETIC_PROGENITOR_CELL_DIFFERENTIATION	0.613864	2.08855	0	0.00149004
GO_HOMOLOGOUS_RECOMBINATION	0.704257	2.08819	0	0.00149803
GO_NEGATIVE_REGULATION_OF_DNA_DEPENDENT_DNA_REPLICATION	0.794111	2.08552	0	0.00156048
GO_ESTABLISHMENT_OF_ORGANELLE_LOCALIZATION	0.458698	2.08381	0	0.00161185
GO_PROTEIN_SUMOYLATION	0.614034	2.08292	0	0.00165083
GO_REGULATION_OF_TELOMERE_MAINTENANCE_VIA_TELOMERE_LENGTHENING	0.614278	2.08233	0	0.0016476
GO_RNA_SPLICING_VIA_TRANSESTERIFICATION_REACTIONS	0.570004	2.08157	0	0.00165475
GO_REPLICATION_FORK_PROCESSING	0.711952	2.07955	0	0.0016943
GO_NADH_METABOLIC_PROCESS	0.677384	2.07904	0.0021097	0.00169038
GO_RNA_SPLICING	0.555446	2.07846	0	0.00168624
GO_RIBONUCLEOPROTEIN_COMPLEX_BIOGENESIS	0.579866	2.0759	0	0.00173205
GO_PROTEIN_LOCALIZATION_TO_NUCLEUS	0.489228	2.07557	0	0.00174331
GO_IMPORT_INTO_NUCLEUS	0.52104	2.07546	0	0.00173399
GO_RESPONSE_TO_TEMPERATURE_STIMULUS	0.479616	2.07428	0	0.00175348
GO_PROTEIN_FOLDING	0.511976	2.07379	0	0.00175424
GO_NUCLEOTIDE_EXCISION_REPAIR	0.560972	2.07366	0	0.00175296
GO_NEGATIVE_REGULATION_OF_DNA_REPLICATION	0.712428	2.07304	0	0.00177251
GO_POSITIVE_REGULATION_OF_CYTOKINESIS	0.717606	2.07099	0	0.0017981
GO_MICROTUBULE_POLYMERIZATION_OR_DEPOLYMERIZATION	0.550289	2.0703	0	0.00180964
GO_REGULATION_OF_NUCLEAR_CELL_CYCLE_DNA_REPLICATION	0.803322	2.0695	0	0.00183033
GO_REGULATION_OF_TRANSCRIPTION_INVOLVED_IN_G1_S_TRANSITION_OF_MITOTIC_CELL_CYCLE	0.760298	2.06875	0	0.00183545
GO_POSITIVE_REGULATION_OF_CHROMOSOME_ORGANIZATION	0.54296	2.06641	0	0.00190026
GO_TRNA_TRANSPORT	0.744783	2.0614	0	0.00206138
GO_BASE_EXCISION_REPAIR	0.645557	2.06089	0.00200401	0.00207402
GO_REGULATION_OF_CENTROSOME_CYCLE	0.620898	2.06079	0	0.00206783
GO_MRNA_3_END_PROCESSING	0.615155	2.05663	0	0.00222883
GO_NEGATIVE_REGULATION_OF_ORGANELLE_ORGANIZATION	0.454974	2.05458	0	0.00231164
GO_ESTABLISHMENT_OF_SPINDLE_ORIENTATION	0.661705	2.05381	0	0.00231349
GO_CELLULAR_PROTEIN_COMPLEX_DISASSEMBLY	0.500161	2.05264	0.0020284	0.00236554
GO_GLUCOSE_CATABOLIC_PROCESS	0.701123	2.05216	0.00210526	0.00238697
GO_MITOTIC_G2_M_TRANSITION_CHECKPOINT	0.668665	2.05173	0	0.00237962
GO_POSITIVE_REGULATION_OF_CHROMOSOME_SEPARATION	0.765	2.0516	0	0.00236807
GO_PROTEIN_K11_LINKED_UBIQUITINATION	0.681087	2.05041	0.00206186	0.00240985
GO_NUCLEOSIDE_DIPHOSPHATE_METABOLIC_PROCESS	0.483607	2.04987	0	0.00241266
GO_REGULATION_OF_CARBOHYDRATE_CATABOLIC_PROCESS	0.547796	2.04946	0	0.0024202
GO_NCRNA_EXPORT_FROM_NUCLEUS	0.737862	2.04799	0	0.00245929
GO_DNA_STRAND_ELONGATION_INVOLVED_IN_DNA_REPLICATION	0.919076	2.04796	0	0.00244764
GO_MITOTIC_G1_S_TRANSITION_CHECKPOINT	0.547242	2.04792	0	0.00243609
GO_MRNA_PROCESSING	0.543789	2.04705	0	0.00246203
GO_NCRNA_METABOLIC_PROCESS	0.545722	2.04655	0	0.00247835
GO_RETROGRADE_VESICLE_MEDIATED_TRANSPORT_GOLGI_TO_ENDOPLASMIC_RETICULUM	0.563325	2.04434	0	0.00253905
GO_MITOTIC_CHROMOSOME_CONDENSATION	0.868306	2.04419	0	0.00252729
GO_NCRNA_3_END_PROCESSING	0.638765	2.04332	0	0.00256103
GO_NCRNA_PROCESSING	0.551418	2.04164	0.0019305	0.00262352
GO_MISMATCH_REPAIR	0.685649	2.04146	0	0.00261565
GO_PROTEIN_CONTAINING_COMPLEX_DISASSEMBLY	0.451697	2.04111	0	0.00261379
GO_HISTONE_MRNA_METABOLIC_PROCESS	0.730892	2.04079	0	0.00261572
GO_REGULATION_OF_HEMATOPOIETIC_STEM_CELL_DIFFERENTIATION	0.629589	2.03975	0	0.00265546
GO_NUCLEOSIDE_MONOPHOSPHATE_BIOSYNTHETIC_PROCESS	0.646971	2.03867	0	0.00267464
GO_PROTEIN_CONTAINING_COMPLEX_LOCALIZATION	0.517426	2.03772	0	0.00269676
GO_REGULATION_OF_TELOMERE_MAINTENANCE	0.577334	2.03423	0	0.00283334
GO_DNA_DAMAGE_RESPONSE_SIGNAL_TRANSDUCTION_BY_P53_CLASS_MEDIATOR	0.503366	2.02874	0	0.00309591
GO_RESPONSE_TO_INTERLEUKIN_12	0.571575	2.02738	0	0.00312269
GO_RIBONUCLEOSIDE_MONOPHOSPHATE_BIOSYNTHETIC_PROCESS	0.668003	2.02624	0	0.00317089
GO_REGULATION_OF_PROTEIN_LOCALIZATION_TO_NUCLEUS	0.501019	2.02495	0	0.00324372
GO_CELLULAR_RESPONSE_TO_IONIZING_RADIATION	0.529447	2.02385	0	0.00330264
GO_TRANSCRIPTION_COUPLED_NUCLEOTIDE_EXCISION_REPAIR	0.594808	2.02314	0	0.00330021
GO_POSITIVE_REGULATION_OF_MITOTIC_SISTER_CHROMATID_SEGREGATION	0.737025	2.02188	0	0.00334569
GO_REGULATION_OF_DOUBLE_STRAND_BREAK_REPAIR_VIA_HOMOLOGOUS_RECOMBINATION	0.62752	2.02086	0	0.0033678
GO_RNA_PHOSPHODIESTER_BOND_HYDROLYSIS	0.518971	2.02046	0	0.00335895
GO_CELLULAR_RESPONSE_TO_RADIATION	0.47457	2.01978	0	0.00336847
GO_REGULATION_OF_DNA_RECOMBINATION	0.567516	2.01953	0	0.00337276
GO_BLASTOCYST_GROWTH	0.787401	2.01873	0	0.00339281
GO_ANAPHASE_PROMOTING_COMPLEX_DEPENDENT_CATABOLIC_PROCESS	0.695001	2.0172	0.00206186	0.00346303
GO_REGULATION_OF_SPINDLE_ASSEMBLY	0.667666	2.01696	0	0.00345851
GO_CILIARY_BASAL_BODY_PLASMA_MEMBRANE_DOCKING	0.597165	2.01436	0	0.00358639
GO_TRANSCRIPTION_BY_RNA_POLYMERASE_I	0.58954	2.01267	0.00389864	0.00365439
GO_REGULATION_OF_GENERATION_OF_PRECURSOR_METABOLITES_AND_ENERGY	0.478189	2.01141	0	0.00373177
GO_MITOTIC_SISTER_CHROMATID_COHESION	0.746889	2.01119	0	0.00372336
GO_PYRIMIDINE_NUCLEOSIDE_BIOSYNTHETIC_PROCESS	0.715611	2.00926	0	0.00384284
GO_RESPONSE_TO_X_RAY	0.64074	2.00821	0	0.00389665
GO_RRNA_METABOLIC_PROCESS	0.583809	2.00655	0.0020202	0.00395299
GO_CELL_CYCLE_ARREST	0.448184	2.00645	0	0.00394913
GO_REGULATION_OF_CELL_AGING	0.560715	2.00396	0	0.00407909
GO_RIBOSOME_BIOGENESIS	0.585252	2.00244	0	0.00412665
GO_NEGATIVE_REGULATION_OF_DNA_REPAIR	0.617965	2.0019	0	0.00414757
GO_POSITIVE_REGULATION_OF_GENE_EXPRESSION_EPIGENETIC	0.573818	2.00151	0	0.00418485
GO_ESTABLISHMENT_OF_PROTEIN_LOCALIZATION_TO_CHROMOSOME	0.706512	1.99549	0.00191939	0.00448802
GO_PYRIMIDINE_NUCLEOSIDE_METABOLIC_PROCESS	0.64583	1.99505	0.00202429	0.00451729
GO_HEXOSE_CATABOLIC_PROCESS	0.584642	1.99501	0.00208333	0.00449951
GO_MEIOTIC_CHROMOSOME_SEPARATION	0.782845	1.995	0.0020284	0.00448186
GO_RESPONSE_TO_RADIATION	0.433271	1.99282	0	0.00458774
GO_REGULATION_OF_POSTTRANSCRIPTIONAL_GENE_SILENCING	0.565153	1.99013	0	0.00477845
GO_MALE_MEIOTIC_NUCLEAR_DIVISION	0.686242	1.98942	0	0.00483002
GO_POSITIVE_REGULATION_OF_UBIQUITIN_PROTEIN_TRANSFERASE_ACTIVITY	0.58098	1.98687	0	0.00501269
GO_RESPONSE_TO_UV	0.477264	1.98507	0.00189753	0.00510701
GO_OOCYTE_MATURATION	0.645982	1.98465	0	0.00511837
GO_PROTEASOMAL_PROTEIN_CATABOLIC_PROCESS	0.41517	1.9841	0	0.00514756
GO_CELLULAR_RESPONSE_TO_UV	0.502448	1.98206	0	0.00525289
GO_NUCLEAR_ENVELOPE_ORGANIZATION	0.543933	1.98023	0.00185874	0.00537949
GO_RRNA_TRANSCRIPTION	0.670109	1.97909	0	0.00541659
GO_REGULATION_OF_NUCLEOTIDE_METABOLIC_PROCESS	0.497359	1.97884	0	0.00541125
GO_PURINE_NUCLEOSIDE_MONOPHOSPHATE_BIOSYNTHETIC_PROCESS	0.72321	1.97234	0.00207469	0.00591329
GO_RNA_CATABOLIC_PROCESS	0.485977	1.97022	0	0.00613019
GO_POSITIVE_REGULATION_OF_TRANSLATION	0.476166	1.96882	0	0.00620372
GO_MATURATION_OF_5_8S_RRNA	0.669224	1.96463	0	0.00654814
GO_CELL_AGING	0.493527	1.96218	0	0.00675566
GO_CENTROSOME_DUPLICATION	0.58577	1.96205	0	0.00674654
GO_SNRNA_METABOLIC_PROCESS	0.620513	1.95946	0.00191571	0.00693866
GO_REGULATION_OF_CHROMATIN_BINDING	0.69728	1.95874	0	0.00700286
GO_RIBONUCLEOPROTEIN_COMPLEX_SUBUNIT_ORGANIZATION	0.53502	1.95858	0	0.00699652
GO_NEGATIVE_REGULATION_OF_TELOMERE_MAINTENANCE_VIA_TELOMERASE	0.675049	1.95489	0	0.00725326
GO_REGULATION_OF_GENE_EXPRESSION_EPIGENETIC	0.51971	1.95405	0	0.00728793
GO_MATURATION_OF_5_8S_RRNA_FROM_TRICISTRONIC_RRNA_TRANSCRIPT_SSU_RRNA_5_8S_RRNA_LSU_RRNA	0.700583	1.95397	0.0019802	0.00726852
GO_REGULATION_OF_MEIOTIC_NUCLEAR_DIVISION	0.638074	1.95324	0	0.00729746
GO_REGULATION_OF_CELL_CYCLE_G1_S_PHASE_TRANSITION	0.462319	1.95231	0	0.00737882
GO_NEGATIVE_REGULATION_OF_RESPONSE_TO_DNA_DAMAGE_STIMULUS	0.498149	1.95176	0	0.0074218
GO_CELLULAR_RESPONSE_TO_OXYGEN_LEVELS	0.445095	1.95108	0	0.00746505
GO_REGULATION_OF_TELOMERE_CAPPING	0.639418	1.95102	0	0.0074423
GO_REGULATION_OF_TRANSLATIONAL_INITIATION	0.533855	1.95084	0	0.00742283
GO_CHROMATIN_ORGANIZATION_INVOLVED_IN_REGULATION_OF_TRANSCRIPTION	0.563517	1.94995	0	0.00748265
GO_NEGATIVE_REGULATION_OF_GENE_EXPRESSION_EPIGENETIC	0.588645	1.94687	0	0.00777387
GO_POSITIVE_REGULATION_OF_RESPONSE_TO_DNA_DAMAGE_STIMULUS	0.504132	1.94672	0	0.00776139
GO_POSITIVE_REGULATION_OF_CELL_CYCLE_ARREST	0.515072	1.94328	0.00203666	0.00810713
GO_CELLULAR_COMPONENT_DISASSEMBLY	0.397685	1.94298	0	0.00811557
GO_PROTEIN_LOCALIZATION_TO_MITOCHONDRION	0.490254	1.94218	0.00200401	0.00817945
GO_POSITIVE_REGULATION_OF_DNA_REPAIR	0.537085	1.9416	0.00205761	0.00823128
GO_DNA_TEMPLATED_TRANSCRIPTION_ELONGATION	0.541859	1.94153	0	0.0082031
GO_GLYCOLYTIC_PROCESS_THROUGH_FRUCTOSE_6_PHOSPHATE	0.73197	1.94138	0.00430108	0.00818969
GO_FEMALE_GAMETE_GENERATION	0.490361	1.94111	0	0.00820258
GO_ERROR_PRONE_TRANSLESION_SYNTHESIS	0.721263	1.93917	0.00204918	0.00834928
GO_NUCLEOSIDE_METABOLIC_PROCESS	0.505404	1.93831	0	0.00840841
GO_REGULATION_OF_STEM_CELL_DIFFERENTIATION	0.527584	1.93356	0	0.00894316
GO_ANIMAL_ORGAN_REGENERATION	0.503589	1.93246	0	0.00902774
GO_NUCLEOSIDE_MONOPHOSPHATE_METABOLIC_PROCESS	0.523667	1.93211	0.002079	0.00903832
GO_REGULATION_OF_TELOMERASE_ACTIVITY	0.558904	1.93183	0	0.00903356
GO_REGULATION_OF_SMALL_MOLECULE_METABOLIC_PROCESS	0.399816	1.93155	0	0.00903805
GO_NAD_METABOLIC_PROCESS	0.588277	1.92964	0.00208768	0.009237
GO_FOLIC_ACID_CONTAINING_COMPOUND_METABOLIC_PROCESS	0.647704	1.92854	0	0.00939292
GO_REGULATION_OF_NUCLEOCYTOPLASMIC_TRANSPORT	0.501132	1.92473	0	0.00982743
GO_NEGATIVE_REGULATION_OF_DNA_METABOLIC_PROCESS	0.505682	1.92276	0	0.0100527
GO_CLEAVAGE_INVOLVED_IN_RRNA_PROCESSING	0.682489	1.92269	0	0.0100354
GO_POSITIVE_REGULATION_OF_TELOMERE_CAPPING	0.676421	1.9217	0	0.0101261
GO_NEGATIVE_REGULATION_OF_MRNA_SPLICING_VIA_SPLICEOSOME	0.715583	1.92103	0	0.0101547
GO_MEMBRANE_DOCKING	0.460597	1.91468	0	0.0110265
GO_REGULATION_OF_PROTEIN_MODIFICATION_BY_SMALL_PROTEIN_CONJUGATION_OR_REMOVAL	0.425818	1.91289	0	0.011271
GO_REGULATION_OF_CENTROSOME_DUPLICATION	0.575804	1.91048	0	0.0115937
GO_ESTABLISHMENT_OF_PROTEIN_LOCALIZATION_TO_TELOMERE	0.766342	1.90844	0	0.0118402
GO_REGULATION_OF_CELLULAR_AMIDE_METABOLIC_PROCESS	0.41887	1.90805	0	0.011846
GO_TRNA_METABOLIC_PROCESS	0.545454	1.90773	0.00770713	0.0118504
GO_REGULATION_OF_MITOTIC_SPINDLE_ASSEMBLY	0.690985	1.90657	0.0020284	0.0119521
GO_TELOMERASE_RNA_LOCALIZATION	0.735372	1.90397	0.00601202	0.012243
GO_RESPONSE_TO_GAMMA_RADIATION	0.517782	1.90254	0.00403226	0.0124104
GO_REGULATION_OF_MICROTUBULE_POLYMERIZATION_OR_DEPOLYMERIZATION	0.513532	1.90201	0	0.0124784
GO_HOMOLOGOUS_CHROMOSOME_PAIRING_AT_MEIOSIS	0.625449	1.90176	0.00203666	0.0124866
GO_ATTACHMENT_OF_MITOTIC_SPINDLE_MICROTUBULES_TO_KINETOCHORE	0.780755	1.90107	0	0.0125588
GO_PROTEIN_REFOLDING	0.653372	1.9005	0	0.0126172
GO_HISTONE_UBIQUITINATION	0.581201	1.90027	0	0.0126318
GO_REGULATION_OF_CELL_CYCLE_ARREST	0.486868	1.90025	0.00204499	0.0125927
GO_NEGATIVE_REGULATION_OF_RNA_SPLICING	0.650762	1.89843	0.00395257	0.0127738
GO_RIBONUCLEOSIDE_MONOPHOSPHATE_METABOLIC_PROCESS	0.540063	1.89639	0.00617284	0.0130534
GO_GLYCOSYL_COMPOUND_METABOLIC_PROCESS	0.482223	1.89546	0	0.0131583
GO_BLASTOCYST_DEVELOPMENT	0.487723	1.89469	0	0.0131929
GO_CELLULAR_RESPONSE_TO_LIGHT_STIMULUS	0.466544	1.89454	0.00198413	0.0131715
GO_MICROTUBULE_POLYMERIZATION	0.510575	1.89426	0	0.0131742
GO_MITOCHONDRIAL_RNA_METABOLIC_PROCESS	0.645769	1.89032	0	0.0136932
GO_HEMATOPOIETIC_PROGENITOR_CELL_DIFFERENTIATION	0.455698	1.88985	0	0.0137072
GO_REGULATION_OF_TRANSCRIPTION_FROM_RNA_POLYMERASE_II_PROMOTER_IN_RESPONSE_TO_HYPOXIA	0.567782	1.88943	0.004158	0.0137219
GO_BINDING_OF_SPERM_TO_ZONA_PELLUCIDA	0.696967	1.88745	0	0.0140337
GO_POSITIVE_REGULATION_OF_TELOMERASE_RNA_LOCALIZATION_TO_CAJAL_BODY	0.805322	1.88706	0.00407332	0.0140637
GO_RNA_PHOSPHODIESTER_BOND_HYDROLYSIS_ENDONUCLEOLYTIC	0.509471	1.88645	0.00610998	0.0141122
GO_REGULATION_OF_EXIT_FROM_MITOSIS	0.66075	1.88542	0.00414079	0.01427
GO_PROTEIN_MONOUBIQUITINATION	0.546559	1.88525	0	0.0142621
GO_POSITIVE_REGULATION_OF_INNATE_IMMUNE_RESPONSE	0.484232	1.88475	0.00401606	0.0143087
GO_ANATOMICAL_STRUCTURE_HOMEOSTASIS	0.40652	1.88388	0	0.0143785
GO_POSITIVE_REGULATION_OF_PROTEIN_MODIFICATION_BY_SMALL_PROTEIN_CONJUGATION_OR_REMOVAL	0.441139	1.8828	0	0.014515
GO_GLUCOSE_6_PHOSPHATE_METABOLIC_PROCESS	0.655942	1.88212	0	0.0145703
GO_PROTEIN_LOCALIZATION_TO_CHROMOSOME_TELOMERIC_REGION	0.637552	1.88056	0.00192678	0.01482
GO_SCF_DEPENDENT_PROTEASOMAL_UBIQUITIN_DEPENDENT_PROTEIN_CATABOLIC_PROCESS	0.532471	1.87992	0.00204499	0.0148674
GO_NUCLEAR_TRANSCRIBED_MRNA_CATABOLIC_PROCESS_EXONUCLEOLYTIC	0.605667	1.87838	0.00398406	0.0151124
GO_NEGATIVE_REGULATION_OF_CHROMATIN_ORGANIZATION	0.556349	1.87698	0	0.0153493
GO_MICROTUBULE_DEPOLYMERIZATION	0.615125	1.87488	0.00197239	0.0156733
GO_MATURATION_OF_SSU_RRNA	0.629972	1.87486	0.00610998	0.0156311
GO_MORPHOGENESIS_OF_A_POLARIZED_EPITHELIUM	0.469297	1.87457	0.00189394	0.015636
GO_ACTIVATION_OF_INNATE_IMMUNE_RESPONSE	0.483651	1.87439	0	0.0156355
GO_DNA_LIGATION	0.680817	1.87349	0.00404858	0.0157016
GO_PIGMENT_BIOSYNTHETIC_PROCESS	0.518801	1.8734	0	0.0156827
GO_PTERIDINE_CONTAINING_COMPOUND_METABOLIC_PROCESS	0.58813	1.87316	0.00434783	0.0156731
GO_REGULATION_OF_DNA_TEMPLATED_TRANSCRIPTION_IN_RESPONSE_TO_STRESS	0.483221	1.87199	0.00622407	0.0158201
GO_PYRIMIDINE_CONTAINING_COMPOUND_METABOLIC_PROCESS	0.487533	1.87066	0.00408998	0.0160417
GO_MATURATION_OF_SSU_RRNA_FROM_TRICISTRONIC_RRNA_TRANSCRIPT_SSU_RRNA_5_8S_RRNA_LSU_RRNA	0.65482	1.87008	0.00598802	0.0161183
GO_CENTRIOLE_ASSEMBLY	0.619417	1.86973	0.00194175	0.0161412
GO_HISTONE_H2A_ACETYLATION	0.680929	1.86897	0.00578035	0.0162482
GO_ESTABLISHMENT_OF_TISSUE_POLARITY	0.493123	1.86862	0.00379507	0.0162755
GO_POSITIVE_REGULATION_OF_TRANSCRIPTION_BY_RNA_POLYMERASE_I	0.694037	1.86402	0.00589391	0.0171446
GO_TERMINATION_OF_RNA_POLYMERASE_I_TRANSCRIPTION	0.607196	1.86281	0.0094697	0.0173197
GO_ESTABLISHMENT_OF_PROTEIN_LOCALIZATION_TO_MITOCHONDRIAL_MEMBRANE	0.543036	1.86233	0.00560748	0.0173861
GO_PROTEIN_TRANSMEMBRANE_TRANSPORT	0.511128	1.86233	0.00201613	0.017338
GO_POST_TRANSLATIONAL_PROTEIN_MODIFICATION	0.40184	1.85921	0	0.0179329
GO_SOMATIC_RECOMBINATION_OF_IMMUNOGLOBULIN_GENE_SEGMENTS	0.523705	1.85835	0.00401606	0.018055
GO_NEGATIVE_REGULATION_OF_CELL_CYCLE_G1_S_PHASE_TRANSITION	0.459355	1.85622	0	0.018415
GO_MODULATION_BY_SYMBIONT_OF_HOST_PROCESS	0.544299	1.85601	0.0019802	0.0184059
GO_TRANSCRIPTION_INITIATION_FROM_RNA_POLYMERASE_I_PROMOTER	0.573301	1.85595	0.00571429	0.0183636
GO_GLYCOSYL_COMPOUND_BIOSYNTHETIC_PROCESS	0.542611	1.85542	0.00402414	0.0184259
GO_GENE_SILENCING	0.481244	1.85438	0.00385356	0.0185716
GO_MONOSACCHARIDE_CATABOLIC_PROCESS	0.525867	1.85436	0.0021322	0.0185214
GO_POSITIVE_REGULATION_OF_CELLULAR_PROTEIN_LOCALIZATION	0.395623	1.854	0	0.0185116
GO_PROTEIN_LOCALIZATION_TO_CYTOSKELETON	0.550063	1.85277	0.00202429	0.0186944
GO_MODULATION_BY_SYMBIONT_OF_HOST_CELLULAR_PROCESS	0.597086	1.85255	0.00407332	0.0186993
GO_MRNA_CIS_SPLICING_VIA_SPLICEOSOME	0.637432	1.85245	0.00197628	0.0186738
GO_NUCLEOSIDE_SALVAGE	0.677196	1.8522	0.0040404	0.0186798
GO_PEPTIDYL_LYSINE_MODIFICATION	0.459738	1.85216	0	0.0186301
GO_TRNA_PROCESSING	0.533965	1.85193	0.0114286	0.0186176
GO_NUCLEOBASE_CONTAINING_SMALL_MOLECULE_METABOLIC_PROCESS	0.387372	1.85174	0	0.0186255
GO_VIRAL_GENOME_REPLICATION	0.466315	1.851	0.00395257	0.0187267
GO_CELLULAR_RESPONSE_TO_ALKALOID	0.597718	1.85088	0.00407332	0.0187253
GO_RIBOSOMAL_SMALL_SUBUNIT_BIOGENESIS	0.615781	1.85071	0.00206186	0.018709
GO_MATURATION_OF_LSU_RRNA_FROM_TRICISTRONIC_RRNA_TRANSCRIPT_SSU_RRNA_5_8S_RRNA_LSU_RRNA	0.754348	1.8507	0.00798403	0.0186625
GO_PORE_COMPLEX_ASSEMBLY	0.653397	1.84937	0.00585938	0.0188976
GO_MITOCHONDRIAL_RNA_PROCESSING	0.736937	1.84786	0	0.0191712
GO_RRNA_CONTAINING_RIBONUCLEOPROTEIN_COMPLEX_EXPORT_FROM_NUCLEUS	0.714547	1.84777	0.00614754	0.0191455
GO_CELLULAR_SENESCENCE	0.498961	1.84743	0.00199601	0.0191601
GO_POSITIVE_REGULATION_OF_CANONICAL_WNT_SIGNALING_PATHWAY	0.448476	1.84736	0.00392157	0.019117
GO_RNA_5_END_PROCESSING	0.687789	1.84641	0.00400802	0.0193303
GO_NEGATIVE_REGULATION_OF_MRNA_METABOLIC_PROCESS	0.55159	1.84388	0.0039604	0.0198098
GO_DNA_TEMPLATED_TRANSCRIPTION_INITIATION	0.437421	1.84369	0	0.019816
GO_TRANSCRIPTION_PREINITIATION_COMPLEX_ASSEMBLY	0.570395	1.84338	0.0019305	0.019827
GO_SNRNA_PROCESSING	0.626377	1.84207	0.00980392	0.020087
GO_REGULATION_OF_SISTER_CHROMATID_COHESION	0.700279	1.84177	0	0.0201008
GO_POSITIVE_REGULATION_OF_MRNA_PROCESSING	0.634167	1.84063	0	0.0202768
GO_CELLULAR_RESPONSE_TO_GAMMA_RADIATION	0.546427	1.84051	0.00203252	0.0202432
GO_REGULATION_OF_CELL_CYCLE_CHECKPOINT	0.617619	1.84049	0.00204082	0.0201973
GO_NUCLEOBASE_CONTAINING_SMALL_MOLECULE_INTERCONVERSION	0.594031	1.83854	0.00211416	0.0205312
GO_EXIT_FROM_MITOSIS	0.556172	1.83553	0.00580271	0.0210407
GO_AGING	0.39493	1.83496	0	0.0211425
GO_POSITIVE_REGULATION_OF_HISTONE_H3_K4_METHYLATION	0.695627	1.83467	0	0.0211387
GO_REGULATION_OF_MRNA_PROCESSING	0.537773	1.83458	0.00382409	0.0210894
GO_PURINE_NUCLEOSIDE_MONOPHOSPHATE_METABOLIC_PROCESS	0.538263	1.83396	0.00831601	0.0211627
GO_TELOMERE_CAPPING	0.562359	1.83334	0	0.0212234
GO_REGULATION_OF_ESTABLISHMENT_OF_PROTEIN_LOCALIZATION_TO_MITOCHONDRION	0.460589	1.83288	0	0.0212568
GO_POSITIVE_REGULATION_OF_TYPE_I_INTERFERON_PRODUCTION	0.489699	1.83242	0.00775194	0.0212911
GO_RIBOSE_PHOSPHATE_METABOLIC_PROCESS	0.391737	1.83069	0	0.0215879
GO_POSITIVE_REGULATION_OF_MICROTUBULE_POLYMERIZATION_OR_DEPOLYMERIZATION	0.555648	1.83041	0.00196464	0.0215954
GO_NEGATIVE_REGULATION_OF_MRNA_PROCESSING	0.631993	1.8276	0.00588235	0.0222068
GO_PROTEIN_POLYUBIQUITINATION	0.425781	1.82713	0	0.0222748
GO_PYRIMIDINE_NUCLEOBASE_METABOLIC_PROCESS	0.638264	1.82641	0.0019802	0.0223743
GO_LIVER_REGENERATION	0.548005	1.82619	0.0019685	0.0223639
GO_TRANSCRIPTION_ELONGATION_FROM_RNA_POLYMERASE_II_PROMOTER	0.512881	1.8257	0.00389864	0.0224032
GO_RNA_METHYLATION	0.548043	1.82497	0.00385356	0.0225234
GO_REGULATION_OF_INTRACELLULAR_TRANSPORT	0.387398	1.82407	0	0.0226701
GO_PROTEIN_LOCALIZATION_TO_MICROTUBULE_ORGANIZING_CENTER	0.616295	1.82311	0.00402414	0.0228383
GO_POSITIVE_REGULATION_OF_ESTABLISHMENT_OF_PROTEIN_LOCALIZATION_TO_MITOCHONDRION	0.487034	1.81756	0	0.0239644
GO_SOMATIC_DIVERSIFICATION_OF_IMMUNOGLOBULINS	0.498361	1.81731	0.006	0.0239778
GO_DNA_METHYLATION	0.55618	1.81676	0	0.0240593
GO_INTERLEUKIN_1_MEDIATED_SIGNALING_PATHWAY	0.505633	1.81553	0.00601202	0.0243459
GO_POSITIVE_REGULATION_OF_DNA_TEMPLATED_TRANSCRIPTION_ELONGATION	0.630708	1.81453	0.0019685	0.0245468
GO_CELLULAR_METABOLIC_COMPOUND_SALVAGE	0.566622	1.81427	0.0040568	0.0245385
GO_TRANSCRIPTION_INITIATION_FROM_RNA_POLYMERASE_II_PROMOTER	0.423208	1.81251	0	0.0249027
GO_RNA_MODIFICATION	0.492155	1.81175	0.00782779	0.0249778
GO_NEGATIVE_REGULATION_OF_DOUBLE_STRAND_BREAK_REPAIR_VIA_HOMOLOGOUS_RECOMBINATION	0.681794	1.81048	0.004	0.0252369
GO_REGULATION_OF_CELLULAR_AMINE_METABOLIC_PROCESS	0.578118	1.81019	0.00986193	0.0252367
GO_SPLICEOSOMAL_SNRNP_ASSEMBLY	0.592769	1.80995	0.00617284	0.0252297
GO_PYRIMIDINE_CONTAINING_COMPOUND_BIOSYNTHETIC_PROCESS	0.536166	1.80964	0.00601202	0.0252447
GO_CHROMATIN_SILENCING	0.568909	1.80924	0.00202429	0.0252856
GO_MRNA_MODIFICATION	0.682351	1.80908	0	0.0252699
GO_PURINE_CONTAINING_COMPOUND_METABOLIC_PROCESS	0.383512	1.80735	0	0.025657
GO_MODULATION_BY_VIRUS_OF_HOST_CELLULAR_PROCESS	0.619642	1.80633	0.00403226	0.0259009
GO_APOPTOTIC_MITOCHONDRIAL_CHANGES	0.452908	1.80574	0	0.0259552
GO_MATURATION_OF_LSU_RRNA	0.682154	1.80521	0.00594059	0.0260579
GO_DNA_DAMAGE_RESPONSE_SIGNAL_TRANSDUCTION_RESULTING_IN_TRANSCRIPTION	0.620275	1.80429	0.00811359	0.0261992
GO_DE_NOVO_PROTEIN_FOLDING	0.550395	1.80397	0.0105708	0.0262324
GO_CHAPERONE_MEDIATED_PROTEIN_FOLDING	0.515003	1.80382	0.00638298	0.0262157
GO_REGULATION_OF_DNA_BINDING	0.435568	1.80325	0.00391389	0.0262895
GO_MRNA_CLEAVAGE	0.651554	1.80318	0.00587084	0.0262368
GO_HISTONE_MONOUBIQUITINATION	0.596804	1.80041	0.00604839	0.026819
GO_RESPONSE_TO_INTERLEUKIN_7	0.539932	1.80018	0.00835073	0.0268063
GO_NEGATIVE_REGULATION_OF_PROTEIN_MODIFICATION_BY_SMALL_PROTEIN_CONJUGATION_OR_REMOVAL	0.435569	1.7993	0	0.0270441
GO_MITOTIC_G2_DNA_DAMAGE_CHECKPOINT	0.593677	1.79889	0.00784314	0.0271003
GO_TRANSCRIPTION_ELONGATION_FROM_RNA_POLYMERASE_I_PROMOTER	0.59947	1.79811	0.0133843	0.0272111
GO_DNA_MODIFICATION	0.48321	1.79517	0	0.0279494
GO_MITOCHONDRIAL_GENE_EXPRESSION	0.576632	1.7948	0.00814664	0.0279667
GO_RESPONSE_TO_ARSENIC_CONTAINING_SUBSTANCE	0.523936	1.79426	0.00210084	0.0280408
GO_RESPONSE_TO_OXYGEN_LEVELS	0.37223	1.79405	0	0.0280386
GO_REGULATION_OF_DOUBLE_STRAND_BREAK_REPAIR_VIA_NONHOMOLOGOUS_END_JOINING	0.562368	1.79378	0.00806452	0.0280418
GO_POSITIVE_REGULATION_OF_INTRACELLULAR_TRANSPORT	0.39985	1.7936	0	0.0280298
GO_REGULATION_OF_CELLULAR_AMINO_ACID_METABOLIC_PROCESS	0.63104	1.79331	0.00806452	0.0280573
GO_POSITIVE_REGULATION_OF_CYCLIN_DEPENDENT_PROTEIN_KINASE_ACTIVITY	0.547365	1.791	0.00212766	0.0285916
GO_NON_CANONICAL_WNT_SIGNALING_PATHWAY	0.443325	1.79021	0.0019305	0.0287492
GO_NCRNA_CATABOLIC_PROCESS	0.549169	1.79017	0.00392927	0.0286986
GO_MITOCHONDRIAL_MEMBRANE_ORGANIZATION	0.488917	1.78955	0.00613497	0.0288216
GO_REGULATION_OF_CELLULAR_KETONE_METABOLIC_PROCESS	0.414748	1.7893	0.00398406	0.02882
GO_NEGATIVE_REGULATION_OF_CELL_AGING	0.609818	1.78927	0.00823045	0.0287659
GO_TYPE_I_INTERFERON_PRODUCTION	0.475228	1.78821	0.0116505	0.0290268
GO_POSITIVE_REGULATION_OF_INTRACELLULAR_PROTEIN_TRANSPORT	0.395117	1.78697	0.0019305	0.0293407
GO_MITOCHONDRION_MORPHOGENESIS	0.57997	1.78639	0.00206186	0.0294449
GO_COVALENT_CHROMATIN_MODIFICATION	0.454029	1.78117	0.0038835	0.0307526
GO_DNA_DOUBLE_STRAND_BREAK_PROCESSING	0.67505	1.78052	0.00596422	0.0308627
GO_REGULATION_OF_CENTRIOLE_REPLICATION	0.63302	1.77922	0.00978474	0.0311601
GO_REGULATION_OF_NUCLEASE_ACTIVITY	0.584132	1.77858	0.00616016	0.0313077
GO_MULTICELLULAR_ORGANISM_AGING	0.53368	1.77645	0.00389105	0.0317886
GO_NEGATIVE_REGULATION_OF_TELOMERE_MAINTENANCE_VIA_TELOMERE_LENGTHENING	0.610671	1.77529	0.00595238	0.032065
GO_CELLULAR_KETONE_METABOLIC_PROCESS	0.408102	1.77215	0.00205761	0.0329582
GO_MICROTUBULE_NUCLEATION	0.575894	1.77144	0.00782779	0.0330963
GO_POSITIVE_REGULATION_OF_DNA_TEMPLATED_TRANSCRIPTION_INITIATION	0.527533	1.77127	0.00808081	0.0330759
GO_RNA_PHOSPHODIESTER_BOND_HYDROLYSIS_EXONUCLEOLYTIC	0.528964	1.77067	0.00200401	0.0331675
GO_POSITIVE_REGULATION_OF_CELLULAR_AMIDE_METABOLIC_PROCESS	0.403958	1.76971	0	0.0334639
GO_RNA_POLYADENYLATION	0.571093	1.76889	0.00192308	0.0336058
GO_REGULATION_OF_PROTEIN_EXPORT_FROM_NUCLEUS	0.495746	1.76881	0.00587084	0.0335522
GO_POSITIVE_REGULATION_OF_NUCLEOCYTOPLASMIC_TRANSPORT	0.482726	1.76701	0.00382409	0.0340436
GO_PROTEIN_INSERTION_INTO_MEMBRANE	0.499286	1.76312	0.00581395	0.0351339
GO_DNA_METHYLATION_OR_DEMETHYLATION	0.511382	1.76299	0.00382409	0.0351145
GO_POSITIVE_REGULATION_OF_DOUBLE_STRAND_BREAK_REPAIR	0.531923	1.76265	0.0101215	0.0351325
GO_POSITIVE_REGULATION_OF_RESPONSE_TO_BIOTIC_STIMULUS	0.437303	1.76156	0.0101215	0.0354176
GO_POSITIVE_REGULATION_OF_TRANSCRIPTION_INITIATION_FROM_RNA_POLYMERASE_II_PROMOTER	0.545652	1.761	0.014	0.0355147
GO_TRANSCRIPTION_BY_RNA_POLYMERASE_III	0.502098	1.76034	0.00970874	0.0356449
GO_REGULATION_OF_CHROMATIN_ORGANIZATION	0.45207	1.76026	0.00377358	0.0355937
GO_REGULATION_OF_CELLULAR_PROTEIN_LOCALIZATION	0.366636	1.75868	0	0.0359842
GO_NEGATIVE_REGULATION_OF_BINDING	0.402152	1.75778	0	0.0361701
GO_REGULATION_OF_INTRACELLULAR_PROTEIN_TRANSPORT	0.377609	1.75776	0	0.0360968
GO_SPERM_EGG_RECOGNITION	0.583981	1.75728	0.00639659	0.0361913
GO_ATP_METABOLIC_PROCESS	0.456096	1.75696	0.0123967	0.0362427
GO_SNORNA_METABOLIC_PROCESS	0.66148	1.75424	0.00796813	0.0370411
GO_REGULATION_OF_VIRAL_GENOME_REPLICATION	0.462182	1.75339	0.0120724	0.0372507
GO_CELLULAR_PROTEIN_CONTAINING_COMPLEX_LOCALIZATION	0.587982	1.75248	0.0157791	0.0374335
GO_RNA_STABILIZATION	0.559967	1.752	0.0137525	0.0375091
GO_INCLUSION_BODY_ASSEMBLY	0.616997	1.75188	0.00422833	0.037481
GO_POSITIVE_REGULATION_OF_INTERFERON_BETA_PRODUCTION	0.569799	1.7515	0.0116505	0.0375487
GO_REGULATION_OF_MRNA_3_END_PROCESSING	0.609403	1.75023	0.00395257	0.0378828
GO_RESPONSE_TO_LEUKEMIA_INHIBITORY_FACTOR	0.435949	1.74722	0	0.0387495
GO_REGULATION_OF_DNA_METHYLATION	0.625912	1.74661	0.0094162	0.0388904
GO_CELLULAR_RESPONSE_TO_CHEMICAL_STRESS	0.356066	1.74578	0	0.0390884
GO_INNATE_IMMUNE_RESPONSE_ACTIVATING_SIGNAL_TRANSDUCTION	0.465546	1.74499	0.0039604	0.0393204
GO_NEGATIVE_REGULATION_OF_RNA_CATABOLIC_PROCESS	0.533213	1.74405	0.00980392	0.0396061
GO_REGULATION_OF_HISTONE_H3_K9_METHYLATION	0.642054	1.74273	0.00583658	0.04
GO_REGULATION_OF_TRANSCRIPTION_ELONGATION_FROM_RNA_POLYMERASE_II_PROMOTER	0.584259	1.74272	0.00389105	0.0399199
GO_OOCYTE_DIFFERENTIATION	0.506987	1.74271	0.00392157	0.0398437
GO_POSITIVE_REGULATION_OF_MITOCHONDRION_ORGANIZATION	0.423007	1.74252	0.0020202	0.0398089
GO_REGULATION_OF_HISTONE_H3_K4_METHYLATION	0.600735	1.74153	0.0113852	0.0400576
GO_NADPH_REGENERATION	0.632617	1.74083	0.0206186	0.040186
GO_REGULATION_OF_PROTEIN_IMPORT	0.476814	1.73949	0.004	0.0405993
GO_PROTEIN_TARGETING_TO_MITOCHONDRION	0.460972	1.7371	0.00808081	0.0414062
GO_MITOCHONDRIAL_FUSION	0.562126	1.73577	0.0147992	0.0417855
GO_REGULATION_OF_MICROTUBULE_POLYMERIZATION	0.494754	1.73573	0	0.0417112
GO_POSITIVE_REGULATION_OF_CELL_DIVISION	0.467122	1.73571	0.00788955	0.0416359
GO_POSITIVE_REGULATION_OF_VIRAL_GENOME_REPLICATION	0.528568	1.73295	0.00823045	0.0425451
GO_REGULATION_OF_MRNA_SPLICING_VIA_SPLICEOSOME	0.520099	1.73282	0.0192308	0.0425008
GO_CELLULAR_RESPONSE_TO_ESTRADIOL_STIMULUS	0.557755	1.7326	0.0143443	0.0425003
GO_DEOXYRIBONUCLEOTIDE_METABOLIC_PROCESS	0.571038	1.73235	0.0188679	0.0424879
GO_REGULATION_OF_TRANSCRIPTION_BY_RNA_POLYMERASE_I	0.579554	1.73082	0.0182186	0.0429231
GO_NEGATIVE_REGULATION_OF_HISTONE_MODIFICATION	0.521398	1.73054	0.0118812	0.0429398
GO_MODULATION_BY_VIRUS_OF_HOST_PROCESS	0.536768	1.73051	0.0060241	0.042862
GO_CELLULAR_MODIFIED_AMINO_ACID_BIOSYNTHETIC_PROCESS	0.511815	1.72936	0.0147992	0.0432557
GO_CYTOPLASMIC_TRANSLATIONAL_INITIATION	0.592392	1.72935	0.0182556	0.0431814
GO_PROTEIN_TRANSMEMBRANE_IMPORT_INTO_INTRACELLULAR_ORGANELLE	0.566222	1.72888	0.016	0.043282
GO_POSITIVE_REGULATION_OF_PROTEIN_IMPORT	0.503017	1.72888	0.00793651	0.0431986
GO_MITOCHONDRIAL_TRANSPORT	0.417632	1.72873	0.00623701	0.0431707
GO_REGULATION_OF_DNA_TEMPLATED_TRANSCRIPTION_ELONGATION	0.549736	1.72846	0.00390625	0.043176
GO_TRNA_5_END_PROCESSING	0.710618	1.72806	0.0040568	0.0432446
GO_RESPONSE_TO_LIGHT_STIMULUS	0.381976	1.72779	0.0039604	0.0432464
GO_CELLULAR_RESPONSE_TO_ABIOTIC_STIMULUS	0.382823	1.72639	0	0.0436809
GO_MITOTIC_CYTOKINETIC_PROCESS	0.558162	1.72636	0.0198413	0.0436143
GO_SOMATIC_DIVERSIFICATION_OF_IMMUNE_RECEPTORS	0.483997	1.72584	0.00804829	0.0437299
GO_RNA_INTERFERENCE	0.678902	1.72551	0.00612245	0.0437708
GO_POSITIVE_REGULATION_OF_WNT_SIGNALING_PATHWAY	0.408503	1.72422	0.00387597	0.0441466
GO_HISTONE_H2A_UBIQUITINATION	0.565112	1.72337	0.00609756	0.0444122
GO_REGULATION_OF_TYPE_I_INTERFERON_MEDIATED_SIGNALING_PATHWAY	0.531636	1.72195	0.0093633	0.0448853
GO_CEREBRAL_CORTEX_DEVELOPMENT	0.459273	1.71916	0.00792079	0.0458738
GO_RRNA_CATABOLIC_PROCESS	0.5838	1.7186	0.00967118	0.0460556
GO_STEM_CELL_DIFFERENTIATION	0.392231	1.7176	0.00384615	0.04636
GO_NUCLEOBASE_CONTAINING_SMALL_MOLECULE_BIOSYNTHETIC_PROCESS	0.423839	1.71733	0.00643777	0.0463563
GO_CELLULAR_RESPONSE_TO_DRUG	0.455172	1.71702	0.00393701	0.0463808
GO_ESTABLISHMENT_OF_MITOCHONDRION_LOCALIZATION	0.552509	1.71545	0.0159363	0.0468644
GO_PYRIMIDINE_NUCLEOSIDE_TRIPHOSPHATE_METABOLIC_PROCESS	0.589148	1.71382	0.0243902	0.0473496
GO_ENDONUCLEOLYTIC_CLEAVAGE_INVOLVED_IN_RRNA_PROCESSING	0.676639	1.71324	0.00808081	0.0474688
GO_NEGATIVE_REGULATION_OF_HISTONE_METHYLATION	0.658869	1.71216	0.00796813	0.0477852
GO_N_TERMINAL_PROTEIN_AMINO_ACID_MODIFICATION	0.560714	1.71148	0.0020202	0.0479735
GO_NEGATIVE_REGULATION_OF_CELLULAR_SENESCENCE	0.613291	1.71063	0.0101215	0.0482601
GO_SEXUAL_REPRODUCTION	0.369842	1.7086	0	0.0489554
GO_TRNA_MODIFICATION	0.507253	1.7079	0.0289575	0.0491393
Abbreviation: LUAD, lung adenocarcinoma; ES, enrichment score; NES, normalized enrichment score; NOM, nominal; FDR, false discovery rateGene sets with NOM p-value <0.05 and FDR q-value <0.05 were considered as significantly enriched.
